# Supplementary material for: Promoter features related to tissue specificity as measured by Shannon entropy
Source: Genome Biol. 2005 Mar 29;6(4):R33. doi: 10.1186/gb-2005-6-4-r33 (PMC1088961; doi:10.1186/gb-2005-6-4-r33)
Supplement: Additional File 1 — A table showing H and Q values for all normal human tissues in the GNF-GEA dataset. H and Q values for all normal tissues in the GNF-GEA dataset for human using both the original MAS4 quantification and our RMA re-quantification. The RMA data were normalized to yield common medians of 3.75 prior to the H and Q calculation. The data for each tissue are placed in separate worksheets. Each worksheet contains H- and Q-values, the expression value of the gene in the worksheet's tissue, and its maximum expression across all tissues in the file, the gene symbol, RefSeq, SwissProt, and Unigene ID, and a description. The rows in each worksheet are sorted by increasing values of Q using the RMA data. Thus the top of each worksheet displays the genes most specific to that worksheet's tissue. [file gb-2005-6-4-r33-S1.xls]

## Sheet: Adrenal_gland
ProbeSetId	H_mas4	Q_mas4	MaxExp_mas4	TisExp_mas4	H_rma	Q_rma	MaxExp_rma	TisExp_rma	Gene	RefSeq	SwissProt	Unigene	Description
34549_g_at	0.711	0.834	11531	11531	0.051	0.056	14860.3	14860.3	CYP11B1	NM_000497	P15538	Hs.377912	cytochrome P450, subfamily XIB (steroid 11-beta-hydroxylase), polypeptide 1 precursor
34002_at	0.788	0.919	8776.5	8776.5	0.053	0.059	25772	25772	HSD3B2	NM_000198	P26439	Hs.825	hydroxy-delta-5-steroid dehydrogenase, 3 beta- and steroid delta-isomerase 2
247_s_at	0.892	1.059	7669	7669	0.126	0.142	7808.4	7808.4	CYP21A2	NM_000500	P08686	Hs.278430	cytochrome P450, subfamily XXIA polypeptide 2
34548_at	1.701	2.061	5924	5924	0.132	0.148	13100.3	13100.3	CYP11B1	NM_000497	P15538	Hs.377912	cytochrome P450, subfamily XIB (steroid 11-beta-hydroxylase), polypeptide 1 precursor
586_s_at	1.587	1.969	15694	15694	0.288	0.339	44136.9	44136.9	CYP17	NM_000102	P05093	Hs.1363	cytochrome P450, subfamily XVII polypeptide
1412_g_at	0.665	0.766	7022	7022	0.336	0.381	6264.34	6264.34	CYP11B1	NM_000497	P15538	Hs.377912	cytochrome P450, subfamily XIB (steroid 11-beta-hydroxylase), polypeptide 1 precursor
31789_at	1.151	1.408	14894.5	14894.5	0.38	0.445	38326.6	38326.6	CYP17	NM_000102	P05093	Hs.1363	cytochrome P450, subfamily XVII polypeptide
39250_at	1.98	2.446	3282.5	3282.5	0.494	0.569	8932.27	8932.27	NOV	NM_002514	P48745	Hs.235935	nov precursor
34343_at	1.391	1.835	11005.5	11005.5	0.688	0.876	41389.9	41389.9	STAR	NM_000349	P49675	Hs.3132	steroidogenic acute regulatory protein
36271_at	3.134	4.505	829	829	0.918	1.069	417.434	417.434
1575_at	2.973	3.878	2555.5	2555.5	0.957	1.145	6922.2	6922.2	ABCB1	NM_000927	P08183	Hs.21330	ATP-binding cassette, sub-family B (MDR/TAP), member 1
40336_at	4.162	6.248	3013.5	3013.5	1.036	1.331	2062.1	2062.1	FDXR	NM_004110	P22570	Hs.69745	ferredoxin reductase isoform 2 precursor
1576_g_at	1.972	2.393	1464	1464	1.263	1.498	3264.28	3264.28	ABCB1	NM_000927	P08183	Hs.21330	ATP-binding cassette, sub-family B (MDR/TAP), member 1
41200_at	3.395	4.805	9118	9118	1.316	1.743	13466.5	13466.5	SCARB1	NM_005505		Hs.180616	scavenger receptor class B, member 1
32342_at	2.025	2.508	1773	1773	1.518	1.809	707.402	707.402	CYP11B2	NM_000498	P19099	Hs.184927	cytochrome P450, subfamily XIB polypeptide 2 precursor
37195_at	2.706	4.071	10568	10568	1.11	1.885	11854.9	11854.9	CYP11A	NM_000781	P05108	Hs.76205	cytochrome P450, subfamily XIA precursor
32107_at	2.898	3.849	2133.5	2133.5	1.616	1.963	2576.86	2576.86	C21orf25		Q9Y426	Hs.16007	chromosome 21 open reading frame 25
36512_at	2.312	3.63	1624.5	1624.5	1.37	2.084	3449.74	3449.74	AADAC	NM_001086	P22760	Hs.587	arylacetamide deacetylase
38261_at	2.78	3.842	1272	1272	1.704	2.208	1373.11	1373.11	ABCC3	NM_003786	O15438	Hs.90786	ATP-binding cassette, sub-family C, member 3 isoform MRP3
37599_at	3.11	4.404	3628	3628	1.876	2.402	9280.75	9280.75	AOX1	NM_001159	Q06278	Hs.355723	aldehyde oxidase 1
942_at	3.366	5.084	1754.5	1754.5	1.926	2.49	1732.79	1732.79	RGN	NM_004683	Q15493	Hs.77854	regucalcin
523_s_at	2.761	4.129	698.5	698.5	1.829	2.801	807.394	807.394	SULT2A1	NM_003167	Q06520	Hs.81884	sulfotransferase family, cytosolic, 2A, dehydroepiandrosterone (DHEA) -preferring, member 1
38163_at	3.586	5.48	752.5	752.5	1.994	2.879	1529.37	1529.37	RIMS2	NM_014677		Hs.153610	regulating synaptic membrane exocytosis 2
38544_at	2.884	4.718	740.5	740.5	2.028	3.131	510.621	510.621	INHA	NM_002191	P05111	Hs.1734	inhibin alpha subunit precursor
39637_at	3.667	5.318	851.5	851.5	2.352	3.171	2601.43	2601.43	SLC26A2	NM_000112	P50443	Hs.29981	sulfate anion transporter 1
346_s_at	3.78	5.957	430	430	2.022	3.343	694.148	600.202	AGTR1	NM_000685	P30556	Hs.89472	angiotensin II receptor, type 1
32300_s_at	3.944	5.958	922	922	2.398	3.418	192.786	192.786	TH	NM_000360		Hs.178237	tyrosine hydroxylase
37983_at	3.67	5.909	854.5	778	2.013	3.436	1263.22	1050.1	AGTR1	NM_000685	P30556	Hs.89472	angiotensin II receptor, type 1
32648_at	2.26	4.096	14388.5	11565	1.748	3.5	45193.8	39123	DLK1	NM_003836	P80370	Hs.169228	delta-like homolog
36733_at	3.54	5.83	519.5	332	2.048	3.54	556.648	391.199	FLJ32389	NM_144617	O14558	Hs.351558	hypothetical protein FLJ32389
1260_s_at	2.682	4.5	2109	2109	2.296	3.709	2998.13	2998.13	GSTA2	NM_000846	P09210	Hs.378199	glutathione S-transferase A2
38508_s_at	4.13	6.93	1936.5	1936.5	2.242	3.784	693.076	649.744	TNXB	NM_019105	P22105	Hs.169886	tenascin XB isoform 1
36589_at	3.798	5.4	12655	12655	2.918	3.821	44073.8	44073.8	AKR1B1	NM_001628	P15121	Hs.75313	aldo-keto reductase family 1, member B1
1319_at	3.716	5.632	945.5	945.5	2.73	3.841	1436.69	1436.69	DDR2	NM_006182	Q16832	Hs.71891	discoidin domain receptor family, member 2 precursor
41325_at	3.766	5.656	1737	1737	2.881	4	3643.24	3643.24	KCNK3	NM_002246	O14649	Hs.24040	potassium channel, subfamily K, member 3
32855_at	3.856	5.822	2817	2817	2.849	4.017	7002.35	7002.35	LDLR	NM_000527	P01130	Hs.213289	low density lipoprotein receptor precursor
37008_r_at	2.751	5.031	3269.5	2076	1.918	4.05	10047.5	3960.19	SERPINA5	NM_000624	P05154	Hs.76353	serine (or cysteine) proteinase inhibitor, clade A (alpha-1 antiproteinase, antitrypsin), member 5
41013_at	4.211	6.822	1015	1015	2.827	4.067	1256.63	1256.63				Hs.279639	EST, Weakly similar to T02670 probable thromboxane A2 receptor isoform beta - human [H.sapiens]
41559_at	3.568	5.611	1298	1298	2.44	4.107	2379.4	1824.66				Hs.347534	EST
36233_at	3.163	4.361	874	874	3.041	4.109	916.074	916.074	PAPSS2	NM_004670	O95340	Hs.274230	3'-phosphoadenosine 5'-phosphosulfate synthase 2
37122_at	3.086	6.021	3101.5	909	0.859	4.214	3386.52	386.119	PLIN	NM_002666	O60240	Hs.103253	perilipin
35331_at	3.387	5.211	1468.5	1468.5	2.857	4.235	4274.33	4274.33	CTNNAL1	NM_003798		Hs.58488	catenin (cadherin-associated protein), alpha-like 1
38826_at	3.405	5.509	934.5	934.5	2.46	4.258	1524.94	1472.4	SEPT6	NM_015129	Q14141	Hs.90998	septin 6 isoform B
41764_at	2.369	5.225	24300.5	5973.5	1.94	4.284	34218.6	11316.1	APOC1	NM_001645		Hs.268571	apolipoprotein C-I precursor
35628_at	3.602	5.43	4493	4493	3.147	4.296	9795.16	9795.16	TM7SF2	NM_003273		Hs.31130	transmembrane 7 superfamily member 2
37674_at	3.783	5.56	3443	3443	3.211	4.327	14782.5	14782.5	ALAS1	NM_000688	P13196	Hs.78712	aminolevulinate, delta-, synthase 1
34344_at	4.208	6.379	487	487	3.316	4.37	615.692	615.692	IKBKAP	NM_003640	O95163	Hs.31323	inhibitor of kappa light polypeptide gene enhancer in B-cells, kinase complex-associated protein
36658_at	3.572	5.247	7267	7267	3.149	4.372	16669.8	16669.8	DHCR24	NM_014762	Q15392	Hs.75616	24-dehydrocholesterol reductase
38790_at	3.48	5.677	6696	4379.5	3	4.454	8465.19	8465.19	EPHX1	NM_000120	P07099	Hs.89649	epoxide hydrolase 1, microsomal (xenobiotic)
873_at	3.824	5.896	532	532	3.334	4.581	233.871	233.871	HOXA5	NM_019102	P20719	Hs.37034	homeobox protein A5
36943_r_at	3.929	6.497	1085	863	2.637	4.595	1489.95	999.743
36275_at	4.375	7.219	343.5	343.5	3.194	4.636	530.435	530.435	SEMA6A	NM_020796		Hs.263395	semaphorin 6A1
34340_at	4.102	6.118	1730	1730	3.492	4.654	574.623	574.623	CYB5-M	NM_030579	O43169	Hs.381218	cytochrome b5 outer mitochondrial membrane precursor
40508_at	4.014	5.845	4179	4179	3.459	4.734	14621.9	14621.9	GSTA4	NM_001512	O15217	Hs.169907	glutathione S-transferase A4
33426_at	2.484	5.417	6389	1726	1.778	4.831	29724.9	5868.12	CHGB	NM_001819	P05060	Hs.2281	chromogranin B precursor
34886_at	4.217	6.417	1780.5	1780.5	3.485	4.832	4489.99	4489.99	RDX	NM_002906	P35241	Hs.263671	radixin
39696_at	3.638	5.86	1933	1933	3.022	4.863	9343.01	8912.48	PEG10	NM_015068		Hs.137476	paternally expressed 10
251_at	3.831	5.688	382	382	3.476	4.89	100.011	100.011	CAMK1	NM_003656	Q14012	Hs.184402	calcium/calmodulin-dependent protein kinase I
33372_at	4.342	7.454	847.5	847.5	3.255	4.916	714.853	714.853	RAB31	NM_006868	Q13636	Hs.223025	RAB31, member RAS oncogene family
39438_at	4.1	6.192	938	938	3.554	4.948	473.517	473.517	CREBL2	NM_001310		Hs.13313	cAMP responsive element binding protein-like 2
479_at	3.525	6.354	4157	2069	2.88	5.008	5329.77	3554.38	DAB2	NM_001343	P98082	Hs.81988	disabled homolog 2
40657_r_at	2.755	6.028	2005	409	1.486	5.084	9564.75	1052.61	APM1	NM_004797	Q15848	Hs.80485	adipose most abundant gene transcript 1
583_s_at	3.724	6.594	603.5	289	2.114	5.093	1043.09	203.504	VCAM1	NM_001078	P19320	Hs.109225	vascular cell adhesion molecule 1 isoform a precursor
532_at	2.692	6.107	2106.67	337	0.668	5.1	5093.81	257.466	PTHR1	NM_000316	Q03431	Hs.1019	parathyroid hormone receptor 1
37394_at	3.287	5.6	5115.6	3617.5	3.199	5.13	10688	10688	C7	NM_000587	P10643	Hs.78065	complement component 7 precursor
35966_at	3.943	5.826	1202	1202	3.635	5.147	277.936	277.936	QPCT	NM_012413	Q16769	Hs.79033	glutaminyl-peptide cyclotransferase precursor
32135_at	4.386	7.025	3559.5	3559.5	3.667	5.156	1717.26	1717.26	SREBF1	NM_004176	P36956	Hs.166	sterol regulatory element binding transcription factor 1
34407_at	3.516	6.332	14126.5	7207.5	3.224	5.174	17949.5	17949.5	RARRES2	NM_002889	Q99969	Hs.37682	retinoic acid receptor responder (tazarotene induced) 2
32889_at	4.148	6.808	445.5	445.5	3.221	5.189	474.914	474.914	MGC26655	NM_138290		Hs.211388	hypothetical protein MGC26655
38430_at	2.774	5.604	5407	1573	2.043	5.192	24352.1	4327.53	FABP4	NM_001442	P15090	Hs.83213	fatty acid binding protein 4, adipocyte
40808_at	3.728	6.137	2619	2153.5	2.894	5.213	3406.07	1549.19	CHGA	NM_001275	P10645	Hs.172216	chromogranin A
39295_s_at	4.004	6.658	1602	1312	3.406	5.249	3725.49	3725.49	ARGBP2	NM_003603		Hs.379795	Arg/Abl-interacting protein 2 isoform 1
40268_at	4.471	8.013	793.5	793.5	2.983	5.268	153.707	106.09	FOSL2	NM_005253	P15408	Hs.301612	FOS-like antigen 2
41755_at	3.827	6.252	979.5	979.5	3.671	5.275	254.216	254.216	KIAA0977	NM_014900		Hs.300855	KIAA0977 protein
40409_at	4.288	6.796	1262	1262	3.705	5.278	2846.9	2846.9	ALDH3A2	NM_000382	P51648	Hs.159608	aldehyde dehydrogenase 3A2
120_at	3.879	6.548	998.667	687.5	2.804	5.292	637.234	254.68	ITGA1		P56199	Hs.116774
35547_at	4.08	6.313	228.5	228.5	3.81	5.321	112.157	112.157	SLC16A7	NM_004731	O60669	Hs.132183	solute carrier family 16 (monocarboxylic acid transporters), member 7
649_s_at	3.531	6.095	3176	1870	2.689	5.324	6062.91	2162.61	CXCR4	NM_003467	P30991	Hs.89414	chemokine (C-X-C motif) receptor 4
33399_at	4.196	6.429	1492.5	1492.5	3.699	5.359	1207.97	1207.97				Hs.356665	ESTs, Weakly similar to R3HU6 ribosomal protein S6, cytosolic - human [H.sapiens]
1786_at	4.386	7.008	530	530	3.844	5.365	111.062	111.062	MERTK	NM_006343	Q12866	Hs.306178	c-mer proto-oncogene tyrosine kinase
40840_at	4.279	7.521	1925.5	1120.5	3.434	5.375	1272.66	1106.23	CYPM_HUMAN		P30405	Hs.381072	ESTs, Highly similar to CYPM_HUMAN Peptidyl-prolyl cis-trans isomerase, mitochondrial precursor (PPIase) (Rotamase) (Cyclophilin F) [H.sapiens]
34339_at	3.826	5.436	735.5	735.5	3.862	5.379	2653.74	2653.74	CYB5-M	NM_030579	O43169	Hs.381218	cytochrome b5 outer mitochondrial membrane precursor
40215_at	3.961	6.145	3568.5	3568.5	3.566	5.384	5613.55	5613.55	UGCG	NM_003358	Q16739	Hs.23703	ceramide glucosyltransferase
36493_at	2.982	6.096	3485	906.5	2.201	5.44	8444.4	1551.59	LSP1	NM_002339	P33241	Hs.56729	lymphocyte-specific protein 1
1230_g_at	3.58	6.436	582	338	3.287	5.488	368.944	272.507				Hs.379556
1327_s_at	3.987	6.172	1370	1370	3.826	5.517	643.009	643.009	MAP3K5	NM_005923	Q99683	Hs.151988	MAP/ERK kinase kinase 5
1787_at	3.525	6.574	2921	1081.5	2.873	5.539	6657.37	2288.71	CDKN1C	NM_000076	P49918	Hs.106070	cyclin-dependent kinase inhibitor 1C
39372_at	3.983	6.333	1687.5	1687.5	3.52	5.56	2982.59	2982.59	FADS1	NM_013402		Hs.132898	fatty acid desaturase 1
36019_at	4.475	7.217	2102.5	2102.5	3.972	5.577	34.553	34.553	STK19	NM_004197	P49842	Hs.444	serine/threonine kinase 19 isoform 1
39023_at	4.155	6.728	2161.5	2161.5	3.666	5.6	4431.94	4431.94	IDH1	NM_005896	O75874	Hs.11223	isocitrate dehydrogenase 1 (NADP+), soluble
34672_at	4.075	6.33	409.5	409.5	3.776	5.608	205.788	205.788	TBC1D4	NM_014832	O60343	Hs.173802	TBC1 domain family, member 4
34887_at	4.208	6.732	1006.5	1006.5	3.706	5.616	3132.86	3132.86	RDX	NM_002906	P35241	Hs.263671	radixin
40673_at	4.315	7.551	339.667	288	3.459	5.627	289.659	240.541	ACADSB	NM_001609	P45954	Hs.81934	acyl-Coenzyme A dehydrogenase, short/branched chain precursor
31824_at	4.121	6.773	300	300	3.698	5.64	242.358	242.358	ME1	NM_002395	P48163	Hs.14732	cytosolic malic enzyme 1
37221_at	3.913	6.319	601.5	601.5	3.554	5.653	983.113	983.113	PRKAR2B	NM_002736	P31323	Hs.77439	protein kinase, cAMP-dependent, regulatory, type II, beta
39061_at	3.711	6.711	4904	2963	3.068	5.653	5490.05	3188.16	BST2	NM_004335	Q10589	Hs.118110	bone marrow stromal cell antigen 2
38122_at	4.172	6.661	1606.5	1606.5	3.765	5.657	2184.66	2184.66	SLC23A1	NM_005116	Q9UGH3	Hs.82042	solute carrier family 23 (nucleobase transporters), member 1
32943_at	3.583	5.583	336	319	3.611	5.67	102.549	82.921	DBH	NM_000787	P09172	Hs.2301	dopamine beta-hydroxylase precursor
34255_at	4.153	6.771	1241.5	1241.5	3.505	5.684	361.846	361.846	DGAT_HUMAN		O75907	Hs.355393
32643_at	4.291	6.971	1597.5	1597.5	3.764	5.688	1090.47	1090.47	GBE1	NM_000158	Q04446	Hs.1691	glucan (1,4-alpha-), branching enzyme 1 (glycogen branching enzyme)
837_s_at	4.185	6.483	1953.5	1953.5	3.815	5.698	2019.76	2019.76	ME1	NM_002395	P48163	Hs.14732	cytosolic malic enzyme 1
1678_g_at	3.584	7.098	834.8	220.5	2.716	5.762	1365.53	349.404	IGFBP5	NM_000599	P24593	Hs.107169	insulin-like growth factor binding protein 5
38968_at	4.306	6.918	2961	2961	3.856	5.768	9066.4	9066.4	SH3BP5	NM_004844	O60239	Hs.109150	SH3-domain binding protein 5 (BTK-associated)
33369_at	4.122	6.69	1411.5	1411.5	3.688	5.788	4436.02	4436.02	SC4MOL	NM_006745	Q15800	Hs.239926	sterol-C4-methyl oxidase-like
37484_at	3.57	6.141	610	400	2.837	5.804	583.078	145.866	ITGA1		P56199	Hs.116774
39373_at	4.408	7.185	1124	1124	3.915	5.814	7047.13	7047.13	FADS1	NM_013402		Hs.132898	fatty acid desaturase 1
34637_f_at	2.396	5.968	14039.5	2050	2.372	5.826	18963.2	3286.6	ADH1A	NM_000667	P07327	Hs.73843	class I alcohol dehydrogenase, alpha subunit
32066_g_at	4.175	7.174	792.5	694.5	3.406	5.837	834.733	628.27	CREM	NM_001881		Hs.155924	cAMP responsive element modulator
34235_at	3.985	7.393	3096.5	1126.5	2.543	5.887	1603.31	283.823				Hs.362806	KIAA0758 protein
625_at	4.413	7.645	380.5	380.5	3.758	5.893	40.992	35.922	VAT1	NM_006373	Q99536	Hs.157236	vesicle amine transport protein 1
35730_at	3.596	6.686	1451.5	777.5	3.001	5.903	4887.67	2496.74	ADH1B	NM_000668	P00325	Hs.4	alcohol dehydrogenase 1B (class I), beta polypeptide
37229_at	4.311	7.424	416	416	3.818	5.904	890.979	890.979	ATR	NM_001184		Hs.77613	ataxia telangiectasia and Rad3 related protein
34087_at	4.377	6.843	124	124	4.119	5.926	73.534	73.534	KCNK2	NM_014217	O95069	Hs.202696	potassium channel, subfamily K, member 2
38760_f_at	3.977	6.635	350.5	299	3.283	5.926	231.211	116.925	BTN3A2	NM_007047		Hs.87497	butyrophilin, subfamily 3, member A2
38673_s_at	3.779	7.04	1960.5	720.5	1.804	5.981	2479.01	214.006	CDKN1C	NM_000076	P49918	Hs.106070	cyclin-dependent kinase inhibitor 1C
39059_at	4.496	7.736	1616.5	1616.5	3.765	5.993	153.794	146.461	DHCR7	NM_001360	Q9UBM7	Hs.11806	7-dehydrocholesterol reductase
1794_at	4.241	7.781	1541	959.5	2.944	6.006	1163.91	446.628	CCND3	NM_001760	P30281	Hs.83173	cyclin D3
38291_at	2.723	6.28	4323	737	1.264	6.006	20443.1	974.388	PENK	NM_006211	P01210	Hs.93557	proenkephalin
32996_g_at	4.023	6.089	339.5	339.5	4.154	6.014	25.525	25.525	ASB4	NM_016116	Q9Y574	Hs.248062	ankyrin repeat and SOCS box-containing protein 4 isoform a
41718_g_at	4.262	6.868	1446.5	1446.5	3.908	6.028	1101.38	1101.38	FADS1	NM_013402		Hs.132898	fatty acid desaturase 1
37720_at	4.323	6.964	7789	7789	4.038	6.051	25691.1	25691.1				Hs.331803	ESTs, Highly similar to A32800 chaperonin GroEL precursor - human [H.sapiens]
1810_s_at	4.39	7.355	541	541	4.083	6.061	433.358	433.358	PRKCD	NM_006254	Q05655	Hs.155342	protein kinase C, delta
40658_r_at	3.007	6.212	1160	267	1.686	6.09	1220.73	74.036	APM1	NM_004797	Q15848	Hs.80485	adipose most abundant gene transcript 1
36622_at	0.999	6.095	8247.5	276.5	0.723	6.092	12109.1	325.176	ALPL	NM_000478	P05186	Hs.250769	tissue non-specific alkaline phosphatase precursor
32352_at	4.555	7.979	1050	1050	4.192	6.109	414.977	414.977	PNMT	NM_002686	P11086	Hs.1892	phenylethanolamine N-methyltransferase
40648_at	4.429	7.174	515.5	515.5	4.139	6.109	530.83	530.83	MERK_HUMAN		Q12866	Hs.117078	EST, Highly similar to I38547 novel cellular proto-oncogene - human [H.sapiens]
39045_at	4.289	7.316	1606.33	1463	3.628	6.146	2203.79	1385.93	FLJ21432	NM_024551		Hs.334854	hypothetical protein FLJ21432
35663_at	3.374	6.787	1396	459.5	2.253	6.148	1989.79	231.148	NPTX2		P47972	Hs.3281	neuronal pentraxin II
39701_at	3.613	6.482	3863.6	2802.5	3.358	6.149	10504.5	9201.95	PEG3		Q9NZV7	Hs.139033
34721_at	3.617	7.508	2232	395.5	1.705	6.151	4116.09	249.396	FKBP5	NM_004117	Q13451	Hs.7557	FK506 binding protein 5
33799_at	4.239	6.998	1338.5	1338.5	3.781	6.155	1370.33	1255	SIAH2	NM_005067		Hs.20191	seven in absentia homolog 2
33900_at	3.487	6.699	2913	959	3.122	6.158	2851.66	788.332	FSTL3	NM_005860	O95633	Hs.25348	follistatin-like 3 glycoprotein
39353_at	4.378	7.023	2755	2755	4.089	6.168	11179.9	11179.9	HSPE1	NM_002157	Q04984	Hs.1197	heat shock 10kDa protein 1 (chaperonin 10)
32536_at	3.855	7.037	3956.5	1409	3.565	6.171	1019.58	465.065	EBP	NM_006579	Q15125	Hs.75105	emopamil binding protein (sterol isomerase)
38441_s_at	4.222	6.855	2176	2176	3.945	6.174	8627.38	8627.38	MCP	NM_002389	P15529	Hs.83532	membrane cofactor protein (CD46, trophoblast-lymphocyte cross-reactive antigen)
36650_at	4.363	7.629	906	906	3.944	6.182	1918.35	1918.35	CCND2	NM_001759	P30279	Hs.75586	cyclin D2
41433_at	3.459	6.41	846	348	2.939	6.19	624.364	129.184	VCAM1	NM_001078	P19320	Hs.109225	vascular cell adhesion molecule 1 isoform a precursor
32190_at	4.204	6.832	1767.5	1767.5	4.083	6.195	3288.15	3288.15	FADS2	NM_004265		Hs.184641	fatty acid desaturase 2
1897_at	3.902	6.859	866.2	633.5	3.543	6.209	481.075	435.425	TGFBR3	NM_003243	Q03167	Hs.342874	transforming growth factor, beta receptor III (betaglycan, 300kDa)
37505_at	3.539	6.956	1125.5	339	1.892	6.212	1157.08	117.358	NR0B2	NM_021969	Q15466	Hs.11930	short heterodimer partner
38053_s_at	4.489	7.432	942.5	942.5	4.125	6.213	867.355	867.355	BRE	NM_004899		Hs.80426	brain and reproductive organ-expressed (TNFRSF1A modulator)
38111_at	3.95	7.062	875	523.5	3.162	6.227	2905.63	1108.68	CSPG2	NM_004385	P13611	Hs.81800	chondroitin sulfate proteoglycan 2 (versican)
37125_f_at	3.941	5.989	230	230	4.114	6.231	62.741	62.741	CYP3A5	NM_000777	P20815	Hs.104117	cytochrome P450, subfamily IIIA, polypeptide 5
38634_at	3.735	6.847	5138	2325.5	3.585	6.24	11210.5	7059.56	RBP1	NM_002899	P09455	Hs.101850	retinol binding protein 1, cellular
38038_at	3.658	6.965	1756	881.5	3.161	6.246	2029.15	1232.2	LUM	NM_002345	P51884	Hs.79914	lumican
38112_g_at	3.986	7.096	561.5	351	3.2	6.259	835.135	306.405	CSPG2	NM_004385	P13611	Hs.81800	chondroitin sulfate proteoglycan 2 (versican)
32791_at	3.211	7.109	2527	378	2.133	6.265	1589.45	151.377	MAC30			Hs.199695	hypothetical protein MAC30
39425_at	4.468	7.673	1039	1039	4.004	6.282	909.022	909.022	TXNRD1	NM_003330	Q16881	Hs.13046	thioredoxin reductase 1
1348_s_at	4.193	7.115	787.333	609.5	4.031	6.292	470.733	470.733	PCCA	NM_000282	P05165	Hs.80741	Propionyl-Coenzyme A carboxylase, alpha polypeptide precursor
41210_at	0.38	6.23	37383.5	675.5	0.17	6.298	50443.9	735.677	CPB1	NM_001871	P15086	Hs.180884	pancreatic carboxypeptidase B1 precursor
34256_at	4.21	6.998	1167.5	1167.5	4.074	6.303	628.833	628.833	SIAT9	NM_003896	Q9UNP4	Hs.225939	sialyltransferase 9 (CMP-NeuAc:lactosylceramide alpha-2,3-sialyltransferase; GM3 synthase)
37678_at	4.216	7.057	788.8	727.5	4.005	6.308	679.46	679.46	NMA	NM_012342	Q13145	Hs.78776	putative transmembrane protein NMA
39154_at	3.853	7.748	1743	513.5	2.228	6.309	1178.74	143.065	GADD45G	NM_006705	O95257	Hs.9701	growth arrest and DNA-damage-inducible, gamma
39634_at	4.445	7.999	905	809	3.607	6.333	404.796	261.274	SLIT2	NM_004787		Hs.29802	slit homolog 2
36021_at	2.512	6.717	2291	201.5	0.751	6.337	6404.07	146.438	LEF1	NM_016269	Q9UJU2	Hs.44865	lymphoid enhancer binding factor-1
2053_at	4.267	7.404	1064.5	1064.5	3.798	6.341	2494.93	2494.93	CDH2	NM_001792	P19022	Hs.161	cadherin 2, type 1 preproprotein
37686_s_at	4.504	7.681	480	480	4.084	6.349	327.997	327.997	UNG	NM_003362	P13051	Hs.78853	uracil-DNA glycosylase isoform UNG1 precursor
32696_at	4.239	7.171	767.5	767.5	3.92	6.351	1062.33	1062.33	PBX3_HUMAN		P40426	Hs.371439
37583_at	4.367	7.66	474	474	3.936	6.359	73.957	73.957	SMCY	NM_004653	Q9BY66	Hs.80358	Smcy homolog, Y chromosome
41726_at	4.306	7.332	908	846	4.075	6.359	44.464	44.464	ECE1	NM_001397	P42892	Hs.288203	endothelin converting enzyme 1
36262_at	4.277	7.733	378	308	3.583	6.374	338.01	227.105	GNS	NM_002076	P15586	Hs.334534	glucosamine (N-acetyl)-6-sulfatase precursor
38519_at	3.661	6.381	375.5	165	4.257	6.374	54.38	54.38	NR1H4	NM_005123	Q96RI1	Hs.171683	nuclear receptor subfamily 1, group H, member 4
33901_at	3.998	7.619	1650	649.5	3.197	6.375	303.407	104.778	SLC29A1	NM_004955	Q99808	Hs.25450	solute carrier family 29 (nucleoside transporters), member 1
38139_at	4.256	7.672	266.5	202	3.498	6.38	264.07	115.754	FPGT	NM_003838		Hs.150926	fucose-1-phosphate guanyltransferase
41412_at	3.54	6.467	1640	824.5	3.115	6.381	868.196	238.029	PIPPIN	NM_014460		Hs.106635	ortholog of rat pippin
1930_at	3.543	4.911	521.5	521.5	4.289	6.389	42.186	42.186	ABCC3	NM_003786	O15438	Hs.90786	ATP-binding cassette, sub-family C, member 3 isoform MRP3
38326_at	3.594	7.01	2694	1425.5	3.329	6.395	13381.3	5881.77	G0S2	NM_015714	P27469	Hs.95910	putative lymphocyte G0/G1 switch gene
35794_at	3.825	7.72	548	185	2.217	6.4	1210.36	162.656	EFA6R	NM_015310		Hs.6763	ADP-ribosylation factor guanine nucleotide factor 6
39081_at	4.316	7.937	5172	2633	4.19	6.403	15383.8	15383.8	MT2A	NM_005953		Hs.118786	metallothionein 2A
1368_at	3.958	6.994	1176	1020.5	3.501	6.404	2875.44	1722.92	IL1R1	NM_000877	P14778	Hs.82112	interleukin 1 receptor, type I
39545_at	3.911	7.297	8031	3064.5	3.232	6.404	12040.6	3472.1	CDKN1C	NM_000076	P49918	Hs.106070	cyclin-dependent kinase inhibitor 1C
40683_at	4.334	7.405	103	90.5	4.059	6.421	88.898	88.898	GRB14	NM_004490	Q14449	Hs.83070	growth factor receptor-bound protein 14
31682_s_at	3.954	6.872	284.5	161.5	3.855	6.422	186.48	131.671	CSPG2	NM_004385	P13611	Hs.81800	chondroitin sulfate proteoglycan 2 (versican)
1826_at	4.261	7.165	2117.5	2117.5	3.955	6.434	2105.65	2105.65	ARHB	NM_004040	P01121	Hs.204354	ras homolog gene family, member B
1388_g_at	4.105	7.001	338.333	251.5	3.944	6.449	333.525	295.683	VDR	NM_000376	P11473	Hs.2062	vitamin D (1,25- dihydroxyvitamin D3) receptor
40213_at	4.23	7.5	978	858.5	3.568	6.451	2329.47	1538.25	SMARCA1	NM_003069	P28370	Hs.152292	SWI/SNF-related matrix-associated actin-dependent regulator of chromatin a1 isoform a
35717_at	3.948	7.346	1030.5	448.5	3.222	6.458	2401.97	691.144	ABCA8	NM_007168		Hs.38095	ATP-binding cassette, sub-family A member 8
37363_at	4.242	7.226	500.5	472	3.888	6.458	304.023	246.37	KIAA0429	NM_014751	O43312	Hs.77694	KIAA0429 gene product
38643_at	4.168	7.325	725.5	725.5	3.65	6.47	327.272	224.405	LOC92689			Hs.352406	hypothetical protein BC001096
33118_at	2.814	6.736	5485	704.5	2.63	6.476	8649.2	1083.78	SM3B_HUMAN		Q13214	Hs.379198
38394_at	4.429	7.663	826	826	3.876	6.491	654.661	544.442	KIAA0089	NM_015141		Hs.82432	KIAA0089 protein
39026_r_at	4.04	6.963	4900	4461.5	3.682	6.493	3154.53	2367.55	MEG3		Q9UI56	Hs.112844	EST
40763_at	3.977	7.279	573.5	269.5	3.585	6.495	640.474	276.902	MEI1_HUMAN		O00470	Hs.378711
34818_at	4.104	7.557	522	297	3.46	6.502	311.403	174.118	ETV5	NM_004454	P41161	Hs.43697	ets variant gene 5 (ets-related molecule)
32531_at	3.957	6.873	2540	2540	3.666	6.503	9208.13	8387.32	GJA1	NM_000165	P17302	Hs.74471	connexin 43
35697_at	4.246	7.256	559	559	4.028	6.513	853.247	853.247	PTS	NM_000317	Q03393	Hs.366	6-pyruvoyltetrahydropterin synthase
1591_s_at	2.846	7.215	6919	729.5	1.867	6.517	13582.1	877.084	IGF2	NM_000612	P01344	Hs.349109	insulin-like growth factor 2 (somatomedin A)
36123_at	3.427	7.322	8837.5	1443	3.164	6.518	4736.76	1066.2	TST	NM_003312	Q16762	Hs.351863	thiosulfate sulfurtransferase
608_at	3.719	7.043	24889.5	10302.5	3.712	6.52	41481.3	34281.6	APOE	NM_000041	P02649	Hs.169401	apolipoprotein E
37616_at	4.254	7.175	873.5	873.5	4.039	6.532	1730.09	1730.09	AUH	NM_001698		Hs.81886	AU RNA-binding protein/enoyl-Coenzyme A hydratase precursor
40527_at	4.43	7.572	1102	1102	3.992	6.538	68.3	49.67	KCNQ1	NM_000218	P51787	Hs.156115	potassium voltage-gated channel, KQT-like subfamily precursor, member 1
34183_at	4.298	7.828	3681.67	2989	4.224	6.54	3388.61	3388.61	DKFZP434C171	NM_015621		Hs.209100	DKFZP434C171 protein
38727_at	4.24	6.909	1030	1030	4.142	6.548	828.116	828.116	SDNSF	NM_139279		Hs.84775	neural stem cell derived neuronal survival protein
41431_at	4.275	6.976	251	251	4.247	6.55	193.089	193.089	ICK	NM_014920		Hs.108850	intestinal cell kinase
1616_at	3.958	7.402	630	275.5	2.41	6.555	561.172	57.358	FGF9	NM_002010	P31371	Hs.111	fibroblast growth factor 9 precursor
33377_at	0.802	6.185	32248	858	0.313	6.564	38445.2	525.891	VTN	NM_000638	P04004	Hs.2257	vitronectin precursor
37775_at	3.865	7.707	289.5	91.5	2.879	6.581	205.1	41.038	SEPT6	NM_015129	Q14141	Hs.90998	septin 6 isoform B
1756_f_at	3.186	7.257	1582	194.5	1.828	6.587	1058.78	51.797	CYP3A4	NM_000776	P08684	Hs.178738	cytochrome P450, subfamily IIIA, polypeptide 4
32046_at	4.406	7.337	687	687	4.175	6.611	642.847	642.847	PRKCD	NM_006254	Q05655	Hs.155342	protein kinase C, delta
39062_at	3.827	6.421	2269.33	1894.5	4.054	6.616	5135.84	4397.64	PPGB	NM_000308	P10619	Hs.118126	protective protein for beta-galactosidase
36985_at	4.274	7.193	1972.5	1972.5	4.007	6.634	5216.4	5216.4	IDI1	NM_004508	Q13907	Hs.76038	isopentenyl-diphosphate delta isomerase
34696_at	4.341	7.463	252.667	238.5	4.102	6.635	350.627	314.095	HIBCH	NM_014362		Hs.236642	3-hydroxyisobutyryl-Coenzyme A hydrolase
1251_g_at	3.758	7.186	2207	1174.5	2.906	6.64	1040.47	292.156	RAP1GA1	NM_002885	P47736	Hs.75151	RAP1, GTPase activating protein 1
32077_s_at	3.7	6.392	429	254	4.285	6.665	33.586	33.586	KCNQ1	NM_000218	P51787	Hs.156115	potassium voltage-gated channel, KQT-like subfamily precursor, member 1
32173_at	3.802	7.217	3302.33	1163.5	3.46	6.667	3569.41	1188.85	UK114	NM_005836	P52758	Hs.18426	translational inhibitor protein p14.5
37656_at	4.357	7.241	1566	1566	4.179	6.67	1473.52	1473.52	SCAP_HUMAN		Q12770	Hs.376718
41685_at	3.882	7.472	422	216	3.27	6.67	694.987	274.266	KIAA0752			Hs.126779	KIAA0752 protein
980_at	4.169	7.603	966.333	587	3.659	6.67	544.072	218.291	NPC1	NM_000271	O15118	Hs.76918	Niemann-Pick disease, type C1
36631_at	4.435	7.475	1116.5	1116.5	4.248	6.672	3445.29	3445.29	PRDX3	NM_006793	P30048	Hs.75454	peroxiredoxin 3
41720_r_at	4.266	6.786	576.5	576.5	4.265	6.685	398.41	398.41	FADS1	NM_013402		Hs.132898	fatty acid desaturase 1
1731_at	4.001	7.856	2307.2	569	2.72	6.686	3905.67	433.616	PDGFRA	NM_006206	P16234	Hs.74615	platelet-derived growth factor receptor alpha precursor
38427_at	3.959	7.36	1259	696	3.421	6.688	2056.53	813.786	COL15A1	NM_001855	P39059	Hs.83164	alpha 1 type XV collagen precursor
41011_i_at	3.997	7.487	269	126.5	3.184	6.694	1558.49	391.622	CGEF2	NM_007023		Hs.91971	cAMP-regulated guanine nucleotide exchange factor II
1243_at	4.528	8.366	341	329.5	3.955	6.701	76.775	43.547	DDB2_HUMAN		Q92466	Hs.376652
274_at	4.063	7.475	524.5	334.5	3.39	6.701	387.108	123.394	ZNF148	NM_021964	Q9UQR1	Hs.355866	zinc finger protein 148 (pHZ-52)
36957_at	4.415	7.765	1372.5	1008	4.003	6.702	1655.82	1107.63	PRKCBP1	NM_012408		Hs.75871	protein kinase C binding protein 1
36861_at	4.095	7.259	600.5	536.5	3.484	6.705	307.585	103.136	DKFZp564I1922	NM_015419		Hs.72157	adlican
569_g_at	4.348	6.903	119.5	119.5	4.383	6.725	16.514	16.514	PRKACA	NM_002730	P17612	Hs.77271	protein kinase, cAMP-dependent, catalytic, alpha
38830_at	4.282	7.006	683.5	683.5	4.243	6.734	437.156	437.156				Hs.352600
40432_at	4.387	7.412	2699	2699	4.174	6.744	3798.77	3798.77	GNS	NM_002076	P15586	Hs.334534	glucosamine (N-acetyl)-6-sulfatase precursor
36247_f_at	1.605	6.696	6103	233.5	1.419	6.749	13136	402.766	ADH1C	NM_000669	P00326	Hs.2523	class I alcohol dehydrogenase, gamma subunit
36623_at	3.343	6.74	840.5	340	3.102	6.76	141.986	33.631	ALPL	NM_000478	P05186	Hs.250769	tissue non-specific alkaline phosphatase precursor
38487_at	4.064	8.003	4511	1165	1.011	6.765	3542.38	75.468	STAB1	NM_015136		Hs.301989	stabilin 1
39610_at	3.74	6.516	390	390	3.814	6.765	150.067	127.053	HOXB2	NM_002145	P14652	Hs.2733	homeo box B2
37205_at	4.051	7.697	941.4	477.5	3.59	6.768	137.787	74.963	FBXL7	NM_012304		Hs.76798	F-box and leucine-rich repeat protein 7
33413_at	3.97	6.223	954	954	4.322	6.78	183.365	183.365	PTP4A1	NM_003463		Hs.227777	protein tyrosine phosphatase type IVA, member 1
38797_at	3.936	7.549	4929.5	1712	3.607	6.786	4854.38	2377.68	KIAA0062			Hs.89868	KIAA0062 protein
41717_at	4.298	6.919	919.5	919.5	4.237	6.788	66.724	66.724	FADS1	NM_013402		Hs.132898	fatty acid desaturase 1
41449_at	4.478	8.047	1101.6	919	3.861	6.797	1951.09	1300.63	SGCE	NM_003919		Hs.110708	sarcoglycan, epsilon
32067_at	4.29	7.295	370	370	3.826	6.798	90.124	65.688	CREM	NM_001881		Hs.155924	cAMP responsive element modulator
32447_at	4.172	6.97	532.5	532.5	4.327	6.811	20.54	20.54	NR5A1	NM_004959	Q13285	Hs.157037	nuclear receptor subfamily 5, group A, member 1
40353_at	4.406	7.913	140.5	140.5	4.118	6.811	62.86	62.86				Hs.71969	EST, Weakly similar to DP19_CAEEL Protein dpy-19 [C.elegans]
33370_r_at	4.22	7.036	735.5	735.5	4.165	6.827	354.769	354.769	SC4MOL	NM_006745	Q15800	Hs.239926	sterol-C4-methyl oxidase-like
41490_at	4.043	7.778	1549.5	495.5	3.154	6.83	3987.72	671.618	PRPS2	NM_002765	P11908	Hs.2910	phosphoribosyl pyrophosphate synthetase 2
39328_at	4.452	7.691	393.5	393.5	4.259	6.836	761.188	761.188	HMGCR	NM_000859	P04035	Hs.11899	3-hydroxy-3-methylglutaryl-Coenzyme A reductase
36927_at	4.054	8.103	457	160	2.498	6.842	552.647	73.154	C1orf29	NM_006820		Hs.75470	chromosome 1 open reading frame 29
38220_at	4.028	7.524	571	283.5	3.454	6.855	1034.65	321.249	DPYD	NM_000110	Q12882	Hs.1602	dihydropyrimidine dehydrogenase
1954_at	4.307	7.92	448	301.5	3.497	6.868	266.398	97.822	KDR	NM_002253	P35968	Hs.12337	kinase insert domain receptor (a type III receptor tyrosine kinase)
32092_at	4.358	8.057	6967	3377	3.685	6.874	4318.9	1702.16	SDC3	NM_014654	O75056	Hs.158287	syndecan 3
32611_at	4.342	7.504	6947	6947	4.174	6.888	29010.3	29010.3	PBP	NM_002567	P30086	Hs.80423	prostatic binding protein
1229_at	4.298	7.597	252.5	202.5	3.442	6.901	131.511	30.038	CRA	NM_006697		Hs.166066	cisplatin resistance associated
37749_at	3.824	7.433	1039	284	3.181	6.904	2230.34	418.139	MEST	NM_002402		Hs.79284	mesoderm specific transcript homolog
407_at	4.366	7.65	168	123.5	3.497	6.908	169.457	37.102	PTPRB	NM_002837	P23467	Hs.123641	protein tyrosine phosphatase, receptor type, B precursor
37701_at	3.766	7.437	2865.5	909	3.128	6.915	7002.61	1449.7	RGS2	NM_002923	P41220	Hs.78944	regulator of G-protein signalling 2, 24kDa
33890_at	4.12	7.27	1158.5	871	3.737	6.925	1663.12	723.314	RGS5	NM_003617	O15539	Hs.24950	regulator of G-protein signalling 5
33371_s_at	4.267	7.297	1682.5	1682.5	4.073	6.93	1963.6	1894.19	RAB31	NM_006868	Q13636	Hs.223025	RAB31, member RAS oncogene family
1034_at	3.951	8.115	4670.5	979	2.958	6.94	4199.62	624.01	TIMP3	NM_000362	P35625	Hs.245188	tissue inhibitor of metalloproteinase 3
41362_at	4.364	8.031	288.5	167	3.101	6.947	320.487	73.375	ABCG1	NM_004915	P45844	Hs.10237	ATP-binding cassette sub-family G member 1 isoform a
40077_at	4.384	8.152	1316	636.5	3.986	6.948	1827.87	1004.72	ACO1	NM_002197	P21399	Hs.154721	aconitase 1
35626_at	4.5	8.173	1857	1515.5	3.853	6.953	148.525	70.699	SGSH	NM_000199	P51688	Hs.31074	N-sulfoglucosamine sulfohydrolase (sulfamidase)
31438_s_at	3.745	7.635	1560	371	1.929	6.959	2482.56	131.289	CD163	NM_004244		Hs.74076	CD163 antigen
34311_at	4.141	7.277	1118	901.5	3.946	6.962	3421.21	2184.43	GLRX	NM_002064	P35754	Hs.28988	glutaredoxin (thioltransferase)
40504_at	4.104	7.689	1667.33	1081.5	3.905	6.965	2055.99	1699.89	PON2	NM_000305	Q15165	Hs.169857	paraoxonase 2
36700_at	3.93	6.124	459.5	459.5	4.236	6.976	99.064	94.401	KLHL4	NM_019117	Q9C0H6	Hs.49075	kelch-like 4 isoform 1
39771_at	4.165	7.583	353	173.5	3.639	6.978	614.979	183.712	RHOBTB1			Hs.15099	Rho-related BTB domain containing 1
38376_at	4.321	7.307	2939	2808.5	4.361	6.98	5862.82	5862.82	ACADVL	NM_000018	P49748	Hs.82208	acyl-Coenzyme A dehydrogenase, very long chain precursor
1270_at	3.982	7.58	2526.5	1244.5	3.481	6.985	4771.67	1697.63	RAP1GA1	NM_002885	P47736	Hs.75151	RAP1, GTPase activating protein 1
36851_g_at	4.035	7.5	1009	503.5	3.564	7	3710.94	1152.98	N33	NM_006765	Q13454	Hs.71119	Putative prostate cancer tumor suppressor
33240_at	3.79	7.7	798.5	245	3.119	7.007	1952.19	426.756	SEMACAP3			Hs.177635	likely ortholog of mouse semaF cytoplasmic domain associated protein 3
41510_s_at	4.417	7.53	773	773	4.263	7.007	2400.61	2400.61	HSPA9B	NM_004134	P38646	Hs.3069	heat shock 70kDa protein 9B precursor
2054_g_at	4.263	7.371	213	213	4.13	7.013	248.122	248.122	CDH2	NM_001792	P19022	Hs.161	cadherin 2, type 1 preproprotein
37326_at	4.19	7.32	2237	1975.5	3.994	7.024	2637.42	1947.64	PLP2	NM_002668	Q04941	Hs.77422	proteolipid protein 2 (colonic epithelium-enriched)
37765_at	3.043	7.328	2863	390.5	2.474	7.028	1115.83	101.52	LMOD1	NM_012134	P29536	Hs.79386	leiomodin 1 (smooth muscle)
37676_at	4.147	7.619	1815.67	992	3.807	7.035	3304.13	1505.92	PDE8A		O60658	Hs.78746	phosphodiesterase 8A
39695_at	4.121	7.639	606.5	403.5	3.224	7.035	965.427	261.91	DAF	NM_000574	P08174	Hs.1369	decay accelerating factor for complement (CD55, Cromer blood group system)
41047_at	4.331	7.573	2386	1888.5	3.961	7.037	4233.76	2124.11	C9orf16	NM_024112		Hs.95867	chromosome 9 open reading frame 16
38085_at	4.225	7.518	862	664	3.865	7.047	2859.05	1618.87	CBX3	NM_007276	Q13185	Hs.278554	chromobox homolog 3
36908_at	3.923	7.22	1273.5	522.5	2.961	7.053	2012.21	232.38	MRC1	NM_002438	P22897	Hs.75182	mannose receptor C type 1 precursor
36782_s_at	2.549	7.155	1511.5	119.5	1.872	7.068	4290.56	195.761	IGF2	NM_000612	P01344	Hs.349109	insulin-like growth factor 2 (somatomedin A)
858_at	4.081	7.344	1655	1005	3.81	7.072	1644.72	1109.04	POR	NM_000941	P16435	Hs.167246	P450 (cytochrome) oxidoreductase
36526_at	4.23	7.608	790	584	3.987	7.076	283.415	183.728	EXTL2	NM_001439	Q9UBQ6	Hs.61152	exostoses (multiple)-like 2
36852_at	4.048	7.954	684	252	3.006	7.079	1332.47	214.961	N33	NM_006765	Q13454	Hs.71119	Putative prostate cancer tumor suppressor
41859_at	4.232	8.177	714	255.5	3.022	7.085	518.203	69.231	UST	NM_005715		Hs.134015	uronyl-2-sulfotransferase
37124_i_at	4.301	6.701	140.5	140.5	4.444	7.089	42.255	42.255	CYP3A5	NM_000777	P20815	Hs.104117	cytochrome P450, subfamily IIIA, polypeptide 5
38211_at	4.144	7.442	1682.67	1324.5	3.957	7.089	4884.73	3472.11	ZNF288	NM_015642	Q9HC78	Hs.159456	zinc finger protein 288
38698_at	4.433	7.792	442	442	4.226	7.092	729.437	729.437	PREI3	NM_015387		Hs.107942	preimplantation protein 3
1099_s_at	4.453	7.328	94.5	94.5	4.467	7.098	80.79	80.79	GSTT2	NM_000854	P30712	Hs.1581	glutathione S-transferase theta 2
36080_at	4.569	8.779	595.5	509	3.784	7.1	149.857	76.246	CLOCK	NM_004898	O15516	Hs.50722	clock homolog
33756_at	3.559	7.059	995	516.5	3.107	7.103	1292.88	349.82	AOC3	NM_003734	Q16853	Hs.198241	copper containing amine oxidase 3 precursor
35502_at	4.359	6.707	125.5	125.5	4.454	7.105	34.37	34.37	AMHR2	NM_020547	Q16671	Hs.123014	anti-Mullerian hormone receptor, type II
34752_at	4.358	7.815	421.5	421.5	4.07	7.111	628.172	628.172	NEK7	NM_133494		Hs.24119	NIMA (never in mitosis gene a)-related kinase 7
39717_g_at	4.429	7.978	5522	3827.5	4.399	7.116	9823.34	9823.34				Hs.356406	EST
36561_at	4.394	7.65	554.5	554.5	4.261	7.118	403.635	403.635	PCCB	NM_000532	P05166	Hs.63788	propionyl Coenzyme A carboxylase, beta polypeptide
40913_at	3.746	7.567	1854.5	541.5	3.374	7.125	4401.04	971.443				Hs.356388	ESTs
38294_at	4.142	7.936	581.333	273.5	2.782	7.13	295.455	36.127	HOXD4	NM_014621	P09016	Hs.278255	homeo box D4
38066_at	4.314	7.907	676	415.5	3.577	7.133	317.887	71.874	NQO1	NM_000903	P15559	Hs.80706	NAD(P)H menadione oxidoreductase 1, dioxin-inducible
41420_at	3.669	7.179	749.4	210	2.673	7.136	1020.32	80.735	IGFBP5	NM_000599	P24593	Hs.107169	insulin-like growth factor binding protein 5
605_at	4.477	7.867	2011.5	2011.5	4.309	7.141	4012.97	4012.97	VAT1	NM_006373	Q99536	Hs.157236	vesicle amine transport protein 1
1641_s_at	4.473	7.954	3612	2432.5	4.163	7.142	5035.39	2911.89	DDB1_HUMAN		Q16531	Hs.378113	EST, Highly similar to DDB1_HUMAN DNA damage binding protein 1 (Damage-specific DNA binding protein 1) (DDB p127 subunit) (DDBa) (UV-damaged DNA-binding protein 1) (UV-DDB 1) (Xeroderma pigmentosum group E complementing protein) (XPCe) (X-associated protein 1) (XAP-1) [H.sapiens]
32724_at	4.185	7.844	871.333	461	4.111	7.144	1177.84	946.701	PHYH	NM_006214	O14832	Hs.172887	phytanoyl-CoA hydroxylase precursor
37487_at	4.4	8.047	976	763.5	3.806	7.146	537.515	233.448	KIAA1093			Hs.117333	KIAA1093 protein
41719_i_at	4.224	6.825	693	693	4.354	7.149	2242.13	2242.13	FADS1	NM_013402		Hs.132898	fatty acid desaturase 1
33245_at	4.02	7.637	284	128.5	3.351	7.151	269.524	78.069	MAPK13	NM_002754	O15264	Hs.178695	mitogen-activated protein kinase 13
40509_at	4.484	7.891	640.5	640.5	4.374	7.152	2286.58	2286.58	ETFA	NM_000126	P13804	Hs.169919	electron transfer flavoprotein, alpha polypeptide
38042_at	4.287	7.946	701	477.5	3.858	7.154	417.634	260.733				Hs.367657	ESTs, Moderately similar to hypothetical protein FLJ20378 [Homo sapiens] [H.sapiens]
40674_s_at	3.755	7.453	528.5	176.5	2.821	7.164	407.843	42.906	HOXC6	NM_004503	P09630	Hs.820	homeo box C6 isoform 1
38446_at	4.22	8.373	262.6	80.5	3.215	7.165	237.616	39.382				Hs.83623	EST
37009_at	4.102	7.484	2322.5	1538.5	3.963	7.175	4330.08	3141.77	CAT	NM_001752	P04040	Hs.76359	catalase
40690_at	2.628	6.76	1842.5	174.5	1.138	7.179	6672.92	117.154	CKS2	NM_001827	P33552	Hs.83758	CDC28 protein kinase 2
38104_at	4.291	7.2	676	676	4.28	7.184	2939.03	2939.03	DECR1	NM_001359	Q16698	Hs.81548	2,4-dienoyl CoA reductase 1 precursor
39145_at	3.447	7.249	11301	3677.5	3.342	7.188	32374	8052.63	MYL9	NM_006097		Hs.9615	myosin, light polypeptide 9, regulatory
31867_at	4.28	7.779	790	764	4.054	7.194	447.157	447.157				Hs.171553	ESTs
33821_at	4.341	7.601	2719.5	2719.5	4.137	7.194	11022.6	11022.6	HELO1	NM_021814		Hs.250175	homolog of yeast long chain polyunsaturated fatty acid elongatio
33125_at	4.31	7.799	482	327	4.017	7.197	376.734	172.927	FLJ10335	NM_018062		Hs.279841	hypothetical protein FLJ10335
40701_at	4.205	7.044	291.5	291.5	4.37	7.197	280.666	280.666	USP13	NM_003940	Q92995	Hs.85482	ubiquitin specific protease 13 (isopeptidase T-3)
533_g_at	3.659	7.56	2871	499	2.66	7.197	3475.21	244.182	PTHR1	NM_000316	Q03431	Hs.1019	parathyroid hormone receptor 1
36091_at	4.119	7.908	353.5	185	3.253	7.198	757.033	201.042	SCAP2	NM_003930		Hs.52644	src family associated phosphoprotein 2
32570_at	3.28	6.953	659.5	179	1.985	7.199	1018.8	61.445	HPGD	NM_000860	P15428	Hs.77348	hydroxyprostaglandin dehydrogenase 15-(NAD)
35781_g_at	3.464	6.381	895.8	392	3.613	7.204	395.897	104.491	KIAA0657			Hs.6654	KIAA0657 protein
39628_at	4.484	8.007	475.5	475.5	4.28	7.204	250.557	243.293	RAB9A	NM_004251	P51151	Hs.330994	RAB9A, member RAS oncogene family
36661_s_at	3.54	7.6	7407.5	1424.5	3.138	7.205	4332.31	909.105	CD14	NM_000591	P08571	Hs.75627	CD14 antigen precursor
1785_at	4.227	8.002	696	282	3.562	7.215	777.546	215.188	RBBP2	NM_005056	P29375	Hs.76272	retinoblastoma binding protein 2
32081_at	3.729	7.723	528.5	152	2.769	7.215	987.144	149.033	CIT		O14578	Hs.15767	citron (rho-interacting, serine/threonine kinase 21)
37777_at	4.283	7.627	144.5	66	3.152	7.215	274.121	31.673	PTPRB	NM_002837	P23467	Hs.123641	protein tyrosine phosphatase, receptor type, B precursor
37774_at	4.028	7.656	523	262	3.522	7.227	674.315	158.781	SEPT6	NM_015129	Q14141	Hs.90998	septin 6 isoform B
36921_at	4.147	7.604	947.5	792	3.849	7.234	1580.87	1079.26	TCTE1L	NM_006520	P51808	Hs.75307	t-complex-associated-testis-expressed 1-like
36555_at	3.84	7.369	4514	2308.5	3.576	7.236	3284.47	1028.02	SNCG	NM_003087	O76070	Hs.349470	synuclein, gamma (breast cancer-specific protein 1)
36944_f_at	4.335	7.559	218	172	4.018	7.243	70.621	27.024	PLAGL1	NM_002656	Q9UM63	Hs.75825	pleiomorphic adenoma gene-like 1 isoform 1
33854_at	4.094	7.498	816	649.5	4.003	7.247	985.358	935.822	ATP6V1D	NM_015994	Q9Y5K8	Hs.272630	ATPase, H+ transporting, lysosomal 34kD, V1 subunit D
38650_at	3.881	7.668	9577.6	3818.5	3.758	7.247	31489.5	16873.6				Hs.180324	EST
38207_at	4.093	8.063	339	129	3.433	7.256	589.631	120.971	MEN1	NM_000244		Hs.240443	menin isoform 1
1647_at	4.256	7.608	813.5	610.5	3.843	7.26	248.604	76.271	IQGAP2	NM_006633	Q13576	Hs.78993	IQ motif containing GTPase activating protein 2
40578_s_at	3.871	7.56	553.5	220.5	3.752	7.266	1119.29	405.422	TMOD	NM_003275	P28289	Hs.374849	tropomodulin
38694_at	4.211	8.043	558	296	3.894	7.273	537.268	284.317	KIAA0738	NM_014719		Hs.107479	KIAA0738 gene product
32063_at	4.541	8.616	610.5	465.5	2.674	7.276	178.432	11.888	PBX1	NM_002585	P40424	Hs.155691	pre-B-cell leukemia transcription factor 1
32215_i_at	4.145	8.012	646.2	298.5	3.455	7.278	925.224	328.793	RHOBTB3	NM_014899		Hs.10432	rho-related BTB domain containing 3
37222_at	4.167	7.426	667.333	561.5	3.888	7.28	295.048	152.714	GSTT1	NM_000853	P30711	Hs.77490	glutathione S-transferase theta 1
36864_at	4.457	7.544	747.5	747.5	4.451	7.281	120.686	120.686	PEX3	NM_003630	P56589	Hs.7277	peroxisomal biogenesis factor 3
38355_at	4.118	7.765	585	402.5	3.624	7.287	1139.38	519.67	DBY	NM_004660	O15523	Hs.99120	DEAD/H (Asp-Glu-Ala-Asp/His) box polypeptide, Y chromosome
40147_at	4.469	7.819	2613.5	2613.5	4.296	7.289	4631.99	4631.99	VAT1	NM_006373	Q99536	Hs.157236	vesicle amine transport protein 1
33355_at	4.029	7.985	2439.5	673	3.357	7.297	3181.82	528.543				Hs.21851	EST
915_at	4.374	8.008	460	389	4.216	7.317	123.208	116.9	IFIT1	NM_001548	P09914	Hs.20315	interferon-induced protein with tetratricopeptide repeats 1
37882_at	4.426	7.943	202.5	133	3.809	7.322	277.506	71.018	GTF2E1	NM_005513	P29083	Hs.145381	general transcription factor IIE, polypeptide 1, alpha 56kDa
41249_at	4.406	7.488	568.5	568.5	4.419	7.323	1779.85	1779.85	FLJ13052	NM_023018	O95544	Hs.220324	NAD kinase
756_at	4.314	7.23	163.5	160	4.393	7.323	127.747	127.747	ITPR2	NM_002223	Q14571	Hs.238272	inositol 1,4,5-triphosphate receptor, type 2
41739_s_at	3.692	7.618	1451	363.5	3.398	7.333	2916.19	537.292	CALD1	NM_004342	Q05682	Hs.325474	caldesmon 1 isoform 3
36924_r_at	3.076	7.237	3139	494	2.377	7.338	10754.4	676.312	SCG2	NM_003469	P13521	Hs.75426	secretogranin II precursor
1039_s_at	4.306	7.41	1124.5	1124.5	4.263	7.339	2425.29	2425.29	HIF1A	NM_001530	Q16665	Hs.197540	hypoxia-inducible factor 1, alpha subunit (basic helix-loop-helix transcription factor)
33790_at	2.988	8.043	13085	923.5	2.475	7.345	11687.5	712.878	CCL15	NM_004167	Q16663	Hs.272493	small inducible cytokine A15 precursor
1396_at	3.94	7.691	7534	3143	3.744	7.347	11735.5	6060.95				Hs.180324	EST
34759_at	4.569	8.267	815	815	4.406	7.351	915.207	915.207				Hs.24385	EST
37712_g_at	4.068	7.548	310.5	129	3.175	7.353	207.874	29.629	MEF2C	NM_002397	Q06413	Hs.78995	MADS box transcription enhancer factor 2, polypeptide C (myocyte enhancer factor 2C)
34484_at	4.495	8.392	222	156.5	4.416	7.358	43.195	43.195	ARFGEF2	NM_006420	Q9Y6D5	Hs.118249	ADP-ribosylation factor guanine nucleotide-exchange factor 2
33452_at	4.351	8.409	394	246	3.922	7.366	110.752	59.647	PLAT	NM_000930	P00750	Hs.274404	plasminogen activator, tissue type isoform 1 preproprotein
1815_g_at	4.202	7.851	1434.5	902	3.676	7.368	1508.16	556.511	TGFBR2	NM_003242	P37173	Hs.82028	transforming growth factor, beta receptor II (70/80kDa)
37399_at	3.682	8.075	1894	294.5	3.03	7.37	4024.3	463.424	AKR1C3	NM_003739	P42330	Hs.78183	aldo-keto reductase family 1, member C3
35803_at	3.992	7.646	614.333	200	2.422	7.374	1052.29	53.808	ARHE	NM_005168	P52199	Hs.6838	ras homolog gene family, member E
37978_at	3.55	7.539	2519.5	490	2.665	7.376	456.765	41.956				Hs.274858	EST, Highly similar to T46864 nicotinate-nucleotide pyrophosphorylase (carboxylating) (EC 2.4.2.19) [validated] - human [H.sapiens]
40998_at	4.325	7.74	901	743	4.148	7.382	1103.25	743.871	TNRC11	NM_005120	Q93074	Hs.211607	trinucleotide repeat containing 11 (THR-associated protein, 230kDa subunit)
32919_at	4.479	8.225	926	687.5	4.473	7.388	105.719	105.719				Hs.121520	EST, Weakly similar to adlican [Homo sapiens] [H.sapiens]
36917_at	3.726	7.865	1157.8	230	2.686	7.389	1068.94	78.954				Hs.323511	EST, Highly similar to MMHUMH laminin alpha-2 chain - human (fragment) [H.sapiens]
36951_at	4.466	8	1117	990	4.368	7.393	1751.4	1751.4	MRPL49	NM_004927	Q13405	Hs.75859	mitochondrial ribosomal protein L49
37996_s_at	4.42	8.414	948	419	3.576	7.394	139.681	25.204	DMPK	NM_004409	Q09013	Hs.898	myotonic dystrophy protein kinase
1135_at	3.998	7.848	512	245.5	3.693	7.395	583.556	228.071	GPRK5	NM_005308	P34947	Hs.211569	G protein-coupled receptor kinase 5
1814_at	4.021	7.797	1768.5	814.5	3.762	7.399	5477.12	2257.27	TGFBR2	NM_003242	P37173	Hs.82028	transforming growth factor, beta receptor II (70/80kDa)
41111_at	4.29	7.626	434	330.5	4.375	7.401	241.787	241.787	BCAT2	NM_001190	O15382	Hs.101408	branched chain aminotransferase 2, mitochondrial
35780_at	4.229	7.523	869.6	720.5	4.14	7.404	585.772	417.759	KIAA0657			Hs.6654	KIAA0657 protein
40115_at	4.391	7.755	3416.5	2653.5	4.264	7.41	8608.98	5848.86	ATP5C1	NM_005174	P36542	Hs.155433	ATP synthase, H+ transporting, mitochondrial F1 complex, gamma polypeptide 1
40201_at	1.802	6.784	5478.33	239	0.599	7.425	10709.4	102.989	DDC	NM_000790	P20711	Hs.150403	dopa decarboxylase (aromatic L-amino acid decarboxylase)
38465_at	4.271	7.95	3257.5	1619	4.108	7.429	4826.82	3381.62	PAM	NM_000919	P19021	Hs.83920	peptidylglycine alpha-amidating monooxygenase isoform a, preproprotein
39663_at	4.101	7.875	647	340	3.652	7.434	843.829	270.373	MAN2A1	NM_002372	Q16706	Hs.377915	mannosidase, alpha, class 2A, member 1
33774_at	4.201	8.395	446	137.5	2.872	7.436	197.82	17.832	CASP8	NM_001228		Hs.381231	caspase 8 isoform A
35271_at	4.4	7.888	971	918	4.174	7.44	4205.35	3464.65	ARP3_HUMAN		P32391	Hs.380096	EST, Highly similar to ARP3_HUMAN Actin-like protein 3 (Actin-related protein 3) (Actin-2) [H.sapiens]
1258_s_at	4.496	8.512	565	356.5	4.422	7.443	88.48	88.48	ERCC4	NM_005236	Q92889	Hs.89296	excision repair cross-complementing rodent repair deficiency, complementation group 4
1596_g_at	4.18	7.859	718	297	3.354	7.446	1093.44	163.899	TEK	NM_000459	Q02763	Hs.89640	TEK tyrosine kinase, endothelial
37303_at	4.358	7.991	97	71.5	4.372	7.446	52.448	52.448	ADPRTL1	NM_006437	Q9UKK3	Hs.77225	poly(ADP-ribosyl)transferase-like 1
40853_at	4.373	8.229	241	164.5	3.63	7.446	354.956	94.028	ATP10D	NM_020453	Q9P241	Hs.173540	ATPase, Class V, type 10D
36040_at	4.311	8.2	549.667	389.5	3.847	7.449	736.357	406.292	SH3BGR	NM_007341	P55822	Hs.47438	SH3 domain binding glutamic acid-rich protein
36626_at	4.132	7.419	517.5	432	4.133	7.45	1471.39	1099.66	HSD17B4	NM_000414	P51659	Hs.75441	hydroxysteroid (17-beta) dehydrogenase 4
36452_at	4.402	8.476	5976	2622.5	3.875	7.453	6397.77	2444.17	KIAA1029	NM_007286		Hs.5307	synaptopodin
39879_s_at	4.441	8.429	573.5	442	4.114	7.453	380.954	296.685				Hs.339808	Homo sapiens cDNA FLJ34306 fis, clone FEBRA2008086
39751_at	4.509	8.324	493.5	444.5	4.197	7.457	394.709	297.527	ZDHHC3	NM_016598		Hs.14896	DHHC1 protein
1035_g_at	4.048	8.188	3789	918	3.09	7.458	2070.27	251.912	TIMP3	NM_000362	P35625	Hs.245188	tissue inhibitor of metalloproteinase 3
1795_g_at	4.271	7.967	2961	1503.5	3.755	7.469	2226.12	719.697	CCND3	NM_001760	P30281	Hs.83173	cyclin D3
37864_s_at	3.339	7.872	25426	3976.5	3.195	7.477	47709.4	12367.4	IGHG3		P01880	Hs.300697	immunoglobulin heavy constant mu
41051_at	4.353	8.064	504	429	4.166	7.491	414.388	292.646	TSNAX	NM_005999	Q99598	Hs.96247	translin-associated factor X
38257_at	3.93	7.807	5381.5	1295	3.694	7.492	4964.98	1163.6	NDUFS8	NM_002496		Hs.90443	NADH dehydrogenase (ubiquinone) Fe-S protein 8, 23kDa (NADH-coenzyme Q reductase)
37532_at	4.283	7.812	1281.67	1024.5	4.163	7.495	1363.45	1082.97	ACADM	NM_000016	P11310	Hs.79158	acyl-Coenzyme A dehydrogenase, C-4 to C-12 straight chain
41863_at	4.26	8.498	559	247.5	2.855	7.497	940.988	111.627				Hs.13423	EST, Weakly similar to ROC_HUMAN Heterogeneous nuclear ribonucleoproteins C1/C2 (hnRNP C1 / hnRNP C2) [H.sapiens]
40631_at	4.423	7.956	1341	1341	4.29	7.51	4860	4860	TOB1	NM_005749	P50616	Hs.178137	transducer of ERBB2, 1
38102_at	4.353	8.18	264	233	4.047	7.511	325.384	237.933	FLJ34588	NM_152726		Hs.375580	hypothetical protein FLJ34588
41728_at	4.533	8.226	1477	1477	4.42	7.511	2304.96	2174.68	KIAA0152	NM_014730	Q14165	Hs.181418	KIAA0152 gene product
32169_at	4.344	7.741	1050	1050	4.18	7.514	2105.22	1533.92	FBXO21	NM_015002		Hs.184227	F-box only protein 21 isoform 2
34840_at	4.297	7.937	524	422	3.972	7.514	902.251	586.292				Hs.288232	EST
38079_at	4.085	7.52	910	776.5	3.982	7.517	1476.04	966.197	GNG12	NM_018841	Q9UBI6	Hs.8107	G-protein gamma-12 subunit
35180_at	4.529	8.136	340	340	4.417	7.519	260.993	260.993	LOC113251	NM_052879		Hs.26613	c-Mpl binding protein
34795_at	4.218	8.081	684	273.5	3.31	7.52	1016.42	138.03	PLOD2	NM_000935	O00469	Hs.41270	procollagen-lysine, 2-oxoglutarate 5-dioxygenase (lysine hydroxylase) 2
41049_at	3.989	7.907	633	254	3.337	7.528	741.477	168.507	IRS1	NM_005544	P35568	Hs.96063	insulin receptor substrate 1
37325_at	4.325	7.699	1585	890	4.349	7.532	3343	2709.95	FDPS	NM_002004	P14324	Hs.77393	farnesyl diphosphate synthase (farnesyl pyrophosphate synthetase, dimethylallyltranstransferase, geranyltranstransferase)
37703_at	4.426	7.919	567.5	567.5	4.331	7.532	724.277	724.277	RABGGTB	NM_004582	P53611	Hs.78948	Rab geranylgeranyltransferase, beta subunit
39692_at	4.109	8.004	1478.5	736	3.773	7.533	6177.73	2322.93	DKFZP586F2423			Hs.13659	EST
1184_at	4.32	7.924	1952	1029.5	4.206	7.543	3474.24	2267.44	PSME2	NM_002818	Q9UL46	Hs.179774	proteasome (prosome, macropain) activator subunit 2 (PA28 beta)
845_at	4.375	7.955	300	279.5	3.853	7.544	103.843	28.987	STAT6	NM_003153	P42226	Hs.181015	signal transducer and activator of transcription 6
34995_at	4.181	8.208	529.5	138	2.375	7.546	950.381	40.422	CALCRL	NM_005795	Q16602	Hs.152175	calcitonin receptor-like
36472_at	4.136	8.105	413.5	177	3.051	7.547	712.553	104.565	NMI	NM_004688	Q13287	Hs.54483	N-myc and STAT interactor
32119_at	4.315	7.95	1262	1000.5	3.99	7.548	2413.28	1231.02				Hs.16193	EST
40766_at	3.28	7.421	15489	2167	3.672	7.548	19422.5	4236.18
38990_at	4.452	7.888	1607.5	1607.5	4.334	7.551	4471.61	4471.61	FBXO9	NM_012347	Q9UK97	Hs.11050	F-box only protein 9 isoform 1
1928_s_at	4.475	8.125	235	208.5	4.231	7.552	280.034	176.844	MADH2	NM_005901	Q15796	Hs.380719	MAD, mothers against decapentaplegic homolog 2
32563_at	4.403	7.824	2016	2016	4.307	7.552	2949.47	2949.47				Hs.374366
37972_at	3.507	7.322	1211	302	1.678	7.552	1013.22	25.676	DNASE1L3	NM_004944	Q13609	Hs.88646	deoxyribonuclease I-like 3
38699_at	3.329	7.303	4845	1814.5	2.986	7.553	23788.6	4561.17	TUBB5	NM_006087	P04350	Hs.110837	tubulin, beta, 5
36163_at	4.46	8.087	288.5	288.5	4.367	7.561	936.95	936.95	DLD	NM_000108	P09622	Hs.74635	dihydrolipoamide dehydrogenase precursor
39379_at	4.372	8.516	794.5	274	3.263	7.561	1398.13	176.338				Hs.12314	EST
34327_at	4.239	7.824	590.5	377.5	3.964	7.564	322.833	106.665	SMARCA3	NM_003071		Hs.3068	SWI/SNF-related matrix-associated actin-dependent regulator of chromatin a3
781_at	4.426	7.897	294	294	4.32	7.57	344.678	344.678	RABGGTB	NM_004582	P53611	Hs.78948	Rab geranylgeranyltransferase, beta subunit
40343_at	4.406	7.897	341	289.5	4.088	7.572	196.248	94.842	HOXA7	NM_006896	P31268	Hs.355540	homeobox protein A7
37745_s_at	4.139	8.525	2637	510.5	2.976	7.573	4831.73	380.314	ST5	NM_005418		Hs.79265	suppression of tumorigenicity 5 isoform 1
420_at	4.563	8.442	762.5	676	4.556	7.574	6.145	6.145	MC2R	NM_000529	Q01718	Hs.248144	melanocortin 2 receptor
36916_at	4.236	7.85	2177.5	1019	4.059	7.578	1654.29	613.238	SIAT4C	NM_006278	Q11206	Hs.75268	sialyltransferase 4C (beta-galactoside alpha-2,3-sialytransferase)
33339_g_at	4.154	8.487	886	194	2.545	7.581	1130.12	63.272	STAT1	NM_007315	P42224	Hs.21486	signal transducer and activator of transcription 1 isoform alpha
2003_s_at	4.352	8.304	339	186	3.965	7.583	305.689	101.624	MSH6	NM_000179	P52701	Hs.3248	mutS homolog 6
38084_at	4.35	7.954	1797	1468	4.185	7.583	3601.64	2265.15	CBX3	NM_007276	Q13185	Hs.278554	chromobox homolog 3
34699_at	4.207	8.073	351.5	215.5	3.817	7.586	400.263	177.236	CD2AP	NM_012120		Hs.374340	CD2-associated protein
34863_s_at	3.731	7.905	935	146.5	3.234	7.586	2000.65	198.366	LOC51097	NM_016002		Hs.238126	CGI-49 protein
39031_at	2.979	7.894	24548.5	1506	2.535	7.59	45000.9	2191.61	COX7A1	NM_001864	P24310	Hs.114346	cytochrome c oxidase subunit VIIa polypeptide 1 (muscle) precursor
35221_at	4.291	8.139	708	519	3.822	7.595	1523.14	636.062	PURA	NM_005859	Q00577	Hs.29117	purine-rich element binding protein A
38631_at	4.337	8.436	766	385.5	3.42	7.597	567.359	116.299	TNFAIP2	NM_006291	Q03169	Hs.101382	tumor necrosis factor, alpha-induced protein 2
1564_at	4.375	8.262	1707	1017	4.016	7.602	1325.85	511.441	AKT1	NM_005163	P31749	Hs.71816	serine/threonine protein kinase
38354_at	4.056	7.904	7649.5	2895	3.816	7.603	28230.4	8370.85	CEBPB	NM_005194	P17676	Hs.99029	CCAAT/enhancer binding protein (C/EBP), beta
36023_at	4.501	8.04	515.5	515.5	4.461	7.607	2021.11	2021.11	PRH1	NM_006250	P02810	Hs.278469	proline-rich protein HaeIII subfamily 1
40813_at	4.014	8.122	1133.5	268.5	3.197	7.607	745.836	77.354				Hs.268016	EST
255_s_at	3.165	4.861	502.5	465	4.489	7.612	32.344	32.344	INHA	NM_002191	P05111	Hs.1734	inhibin alpha subunit precursor
41738_at	3.761	7.923	1718	460	3.424	7.613	6148.32	1340.23				Hs.374993	Homo sapiens OK/SW-cl.14 mRNA, complete cds
1448_at	4.347	8.289	745.5	482	3.977	7.617	1280.04	611.54	PSMA3	NM_002788	P25788	Hs.346918	proteasome alpha 3 subunit isoform 1
33809_at	3.957	7.998	1212.33	354.5	3.404	7.618	4475.96	696.343	GNAI1	NM_002069	P04898	Hs.203862	guanine nucleotide binding protein (G protein), alpha inhibiting activity polypeptide 1
39108_at	4.537	8.318	991.5	991.5	4.293	7.62	202.268	183.266	LSS	NM_002340	P48449	Hs.93199	lanosterol synthase (2,3-oxidosqualene-lanosterol cyclase)
40132_g_at	4.432	7.911	604.5	604.5	4.428	7.621	499.267	499.267	FSTL1	NM_007085	Q12841	Hs.296267	follistatin-like 1 precursor
36057_at	4.167	7.558	541	292	4.052	7.622	238.84	77.689	ALEX2	NM_014782		Hs.48924	armadillo repeat protein ALEX2
38802_at	4.383	7.982	2390.5	2390.5	4.263	7.624	4752.2	4752.2	PGRMC1	NM_006667	O00264	Hs.90061	progesterone receptor membrane component 1
181_g_at	4.336	7.72	1778	1428	4.262	7.626	1864.81	1394.1	LENG4	NM_024298		Hs.78768	malignant cell expression-enhanced gene/tumor progression-enhanc
37156_at	3.294	7.357	1358	217	2.114	7.627	2896.53	95.277				Hs.150011
34879_at	4.447	8.184	358	358	4.216	7.631	704.78	624.925	DPM1	NM_003859	O60762	Hs.5085	dolichyl-phosphate mannosyltransferase polypeptide 1
37392_at	4.391	7.917	450.5	450.5	4.282	7.634	969.529	969.529	PHKB	NM_000293	Q93100	Hs.78060	phosphorylase kinase, beta
38081_at	4.419	8.54	2084.5	863.5	3.806	7.635	5002.95	1117.95	LTA4H	NM_000895	P09960	Hs.81118	leukotriene A4 hydrolase
41419_at	4.244	7.95	226.6	162.5	3.974	7.637	396.922	189.139	CED-6	NM_016315		Hs.107056	CED-6 protein
35012_at	4.055	8.588	569	105	2.408	7.638	1308.98	56.53	MNDA	NM_002432	P41218	Hs.153837	myeloid cell nuclear differentiation antigen
35457_at	2.76	9.072	934.5	20	1.942	7.643	1640.61	44.101	CART	NM_004291	Q16568	Hs.1707	cocaine- and amphetamine-regulated transcript
36647_at	4.435	7.972	398.5	398.5	4.397	7.645	645.605	645.605	FLJ10326	NM_018060		Hs.262823	hypothetical protein FLJ10326
37667_at	4.473	8.255	821	476	4.322	7.646	427.299	329.477	UROD	NM_000374	P06132	Hs.78601	uroporphyrinogen decarboxylase
38473_at	4.397	8.074	474	421.5	4.266	7.647	541.423	500.386	MGC9344	NM_152295	P26639	Hs.84131	hypothetical protein MGC9344
40463_at	4.325	8.154	569.5	397.5	4.019	7.652	1621.47	934.83	KPNB2	NM_002270	Q92973	Hs.168075	karyopherin beta 2
35712_at	4.305	7.286	199.5	199.5	4.466	7.656	131.12	131.12	LRRN3			Hs.3781	leucine-rich repeat protein, neuronal 3
39950_at	4.408	8.005	194	180	4.157	7.657	186.424	120.542	ASM3A	NM_006714	Q92484	Hs.42945	acid sphingomyelinase-like phosphodiesterase 3A
1439_s_at	4.305	7.976	396.5	264	3.881	7.659	178.18	53.647	MAPKAPK2	NM_004759	P49137	Hs.75074	mitogen-activated protein kinase-activated protein kinase 2 isoform 1
41171_at	4.423	8.177	1958	1142.5	4.256	7.659	4006.96	2541.35	PSME2	NM_002818	Q9UL46	Hs.179774	proteasome (prosome, macropain) activator subunit 2 (PA28 beta)
1440_s_at	4.366	8.206	179	80	3.87	7.661	90.583	19.949	TNFRSF6	NM_000043	P25445	Hs.82359	tumor necrosis factor receptor superfamily, member 6 isoform 1 precursor
38395_at	4.518	8.108	310	310	4.469	7.662	307.471	307.471	NDUFS1	NM_005006	P28331	Hs.8248	NADH dehydrogenase (ubiquinone) Fe-S protein 1, 75kDa (NADH-coenzyme Q reductase)
34647_at	4.38	8.014	2199	2041.5	4.222	7.663	4542.91	3525.99	DDX5	NM_004396	P17844	Hs.76053	DEAD/H (Asp-Glu-Ala-Asp/His) box polypeptide 5
34356_at	4.437	7.971	195	195	4.397	7.664	119.306	119.306	SURB7	NM_004264	Q13503	Hs.286145	SRB7 suppressor of RNA polymerase B homolog
41547_at	4.39	8.296	683	475	3.995	7.665	1139.17	543.411	BUB3	NM_004725	O43684	Hs.40323	BUB3 budding uninhibited by benzimidazoles 3 homolog
35814_at	4.406	7.922	1375.5	1375.5	4.281	7.666	3433.68	3433.68	GA17	NM_006360		Hs.69469	dendritic cell protein
38962_at	4.525	8.478	373.5	261.5	3.772	7.669	80.339	14.502	KIAA0298		O15016	Hs.21560	KIAA0298 gene product
843_at	4.457	8.424	367.333	305	4.408	7.673	433.185	433.185	PTP4A1	NM_003463		Hs.227777	protein tyrosine phosphatase type IVA, member 1
40103_at	4.379	8.44	6505.5	2430	3.951	7.674	12206.8	3515.54	VIL2	NM_003379	P15311	Hs.155191	villin 2
1532_g_at	4.344	8.201	627.5	381.5	4.006	7.676	158.731	86.01				Hs.110630	EST
36207_at	4.445	7.967	1196	1196	4.36	7.676	761.809	761.809	SEC14L1	NM_003003	Q92503	Hs.75232	SEC14 (S. cerevisiae)-like 1
36238_at	3.672	7.502	1960	408.5	2.286	7.676	324.641	11.417	MLLT7	NM_005938	P98177	Hs.239663	myeloid/lymphoid or mixed-lineage leukemia (trithorax homolog, Drosophila); translocated to, 7
39165_at	4.476	7.867	2872	2872	4.459	7.676	10903	10903	NIFU	NM_014301		Hs.9908	nitrogen fixation cluster-like
39793_at	4.387	7.856	747	672	4.302	7.679	2735.05	1986.95	GBAS	NM_001483	O75323	Hs.152707	glioblastoma amplified sequence
34169_s_at	4.318	8.293	523	293.5	3.976	7.686	957.099	449.597	OCRL	NM_000276	Q01968	Hs.181060	phosphatidylinositol polyphosphate 5-phosphatase isoform a
39162_at	4.491	8.205	580.5	518.5	4.352	7.688	1325.54	913.582				Hs.356224	Homo sapiens, Similar to CG14037 gene product, clone IMAGE:3640720, mRNA, partial cds
38064_at	4.441	8.348	675.667	484	4.106	7.693	1078.89	494.107	MVP	NM_005115	Q14764	Hs.80680	major vault protein
39741_at	4.495	8.081	3354.5	2928.5	4.429	7.694	5750.36	5750.36	HADHB	NM_000183	P55084	Hs.146812	hydroxyacyl-Coenzyme A dehydrogenase/3-ketoacyl-Coenzyme A thiolase/enoyl-Coenzyme A hydratase (trifunctional protein), beta subunit
36625_at	4.32	8.337	1891	929.5	3.852	7.695	1661.09	496.351	ZAP128	NM_006821	P49753	Hs.299629	peroxisomal long-chain acyl-coA thioesterase
41473_at	4.281	7.888	421.333	275.5	3.956	7.696	731.09	294.005	EPHX2	NM_001979	P34913	Hs.113	epoxide hydrolase 2, cytoplasmic
40133_s_at	3.868	8.119	7047	1104.5	3.61	7.7	13312.4	2037.03	GRHPR	NM_012203		Hs.155742	glyoxylate reductase/hydroxypyruvate reductase
35311_at	4.429	8.036	463.5	382.5	4.455	7.701	303.86	303.86	CREG	NM_003851		Hs.5710	cellular repressor of E1A-stimulated genes
1807_g_at	4.224	7.418	136	98.5	3.842	7.703	103.102	28.731	MCF2	NM_005369	P10911	Hs.89543	MCF.2 cell line derived transforming sequence
38683_s_at	4.237	7.981	653	381.5	4.182	7.703	338.585	158.619	EIF4EBP3	NM_003732		Hs.375012	eukaryotic translation initiation factor 4E binding protein 3
40155_at	4.09	8.2	2492	759	3.894	7.703	5333.47	1543.82	ABLIM1	NM_002313		Hs.158203	actin-binding LIM protein 1 isoform a
1020_s_at	4.388	8.396	2134	1204.5	3.989	7.704	2892.56	1149.56	CIB1	NM_006384	Q99828	Hs.10803	calcium and integrin binding 1 (calmyrin)
33197_at	4.166	7.409	483	372	4.325	7.705	19.214	10.613	MYO7A	NM_000260	Q13402	Hs.95361	myosin VIIA
35279_at	4.466	8.2	1023	1023	4.385	7.708	3555.97	3555.97	TAX1BP1	NM_006024		Hs.5437	Tax1 (human T-cell leukemia virus type I) binding protein 1
776_at	4.52	8.395	478.5	364	4.226	7.71	575.918	319.743	PIGF	NM_002643	Q07326	Hs.348397	phosphatidylinositol glycan, class F
40427_at	4.47	8.268	549.5	389.5	4.227	7.711	1289.92	704.366	COX17	NM_005694	Q14061	Hs.16297	COX17 homolog, cytochrome c oxidase assembly protein
36039_s_at	4.315	8.327	332	209	3.637	7.715	471.225	132.536	SH3BGR	NM_007341	P55822	Hs.47438	SH3 domain binding glutamic acid-rich protein
40108_at	4.401	7.941	944	944	4.247	7.716	2842.49	2558.75				Hs.355983	ESTs, Highly similar to basic leucine-zipper protein BZAP45; KIAA0005 gene product [Homo sapiens] [H.sapiens]
34718_at	4.276	8.198	647.333	288.5	3.781	7.718	239.454	61.725	IGF1R	NM_000875	P08069	Hs.239176	insulin-like growth factor 1 receptor precursor
36636_at	4.36	8.127	2021	1424.5	4.262	7.72	5950.73	5950.73	OAT	NM_000274	P04181	Hs.75485	ornithine aminotransferase precursor
35839_at	4.299	7.701	535	478.5	4.234	7.721	127.317	72.988	SQLE	NM_003129	Q14534	Hs.71465	squalene monooxygenase
33521_at	4.422	8.161	501	390.5	4.574	7.722	7.514	7.514	ATP4A	NM_000704	P20648	Hs.36992	ATPase, H+/K+ exchanging, alpha polypeptide
38628_at	4.431	8.298	861	734	4.01	7.727	821.941	310.137	GCN5L2	NM_021078	Q92830	Hs.101067	GCN5 general control of amino-acid synthesis 5-like 2
32852_at	4.202	7.822	1171	599.5	4.331	7.729	535.165	353.623	TXN2	NM_012473	Q99757	Hs.211929	thioredoxin 2
34387_at	4.42	8.226	272	241.5	4.238	7.735	503.937	313.632	KIAA0205	NM_014873	Q92604	Hs.3610	KIAA0205 gene product
973_at	4.2	7.89	928.8	507.5	4.322	7.735	147.928	99.704	SGK	NM_005627	O00141	Hs.296323	serum/glucocorticoid regulated kinase
33936_at	4.281	8.222	570.667	289.5	3.789	7.737	1527.31	425.751	GALC	NM_000153	P54803	Hs.273	galactosylceramidase precursor
40088_at	4.357	8.007	347	283.5	4.196	7.739	440.913	282.681	NRIP1	NM_003489	P48552	Hs.155017	receptor interacting protein 140
1811_at	3.763	8.395	374	43	1.65	7.747	617.166	11.335	PTPRH	NM_002842		Hs.179770	protein tyrosine phosphatase, receptor type, H precursor
36873_at	3.965	8.381	611	100	3.171	7.747	771.683	69.208	VLDLR	NM_003383	P98155	Hs.73729	very low density lipoprotein receptor
37244_at	4.309	7.867	334	203.5	4.297	7.75	360.226	203.408	UCHL3	NM_006002	P15374	Hs.77917	ubiquitin carboxyl-terminal esterase L3 (ubiquitin thiolesterase)
41411_at	4.485	8.172	422	364	4.405	7.75	305.495	211.35	CIA30	NM_016013	Q9Y375	Hs.106529	CGI-65 protein
34651_at	4.215	8.05	4764.5	1479	4.176	7.751	4435.85	1766.46	COMT	NM_000754		Hs.240013	catechol-O-methyltransferase isoform MB-COMT
33294_at	4.48	7.723	593.5	593.5	4.52	7.754	1180.9	1180.9	RR42_HUMAN		Q15024	Hs.376772	Homo sapiens cDNA FLJ33192 fis, clone ADRGL2005756
39099_at	4.351	8.16	673	503	4.087	7.755	1423.13	859.756	SEC23A	NM_006364	Q15436	Hs.272927	Sec23 (S. cerevisiae) homolog A
37895_at	4.4	8.125	498	498	4.299	7.757	657.761	601.765	SLC35A1	NM_006416	P78382	Hs.82921	solute carrier family 35 (CMP-sialic acid transporter), member 1
32814_at	4.506	8.066	844.5	844.5	4.298	7.758	249.043	172.252	IFIT1	NM_001548	P09914	Hs.20315	interferon-induced protein with tetratricopeptide repeats 1
239_at	4.349	8.38	8527	4133.5	4.007	7.762	5310.32	1640.11	CTSD	NM_001909	P07339	Hs.343475	cathepsin D preproprotein
34472_at	4.376	8.29	394	224	3.61	7.763	431.823	108.344	FZD6	NM_003506	O60353	Hs.114218	frizzled 6
36876_at	2.828	6.247	1036.5	181.5	3.238	7.767	398.554	34.996	FAH	NM_000137	P16930	Hs.73875	fumarylacetoacetate hydrolase (fumarylacetoacetase)
35632_at	4.407	7.987	336.5	336.5	4.068	7.768	431.881	263.311	CBLB	NM_004351	Q13191	Hs.3144	Cas-Br-M (murine) ecotropic retroviral transforming sequence b
38997_at	3.706	7.991	7093.5	1036.5	3.686	7.77	7703.28	1404.46
32313_at	2.927	7.925	9825.5	863	2.721	7.773	25384.9	2002.87	TPM2	NM_003289	P06468	Hs.300772	tropomyosin 2 (beta)
36660_at	4.432	7.993	755	755	4.373	7.774	934.32	934.32	RAB11A	NM_004663	P24410	Hs.75618	RAB11A, member RAS oncogene family
41466_s_at	4.163	7.755	550	302	3.942	7.777	742.426	219.046	ZNF148	NM_021964	Q9UQR1	Hs.355866	zinc finger protein 148 (pHZ-52)
33917_at	3.861	7.89	1979.5	896	3.071	7.783	1622.32	263.203	EPB41L1		Q9H4G0	Hs.26395	erythrocyte membrane protein band 4.1-like 1
36101_s_at	3.538	8.091	680.5	92.5	3.673	7.783	210.467	42.286	VEGF	NM_003376		Hs.73793	vascular endothelial growth factor
32065_at	4.301	7.604	683	535	4.201	7.784	287.289	108.467	CREM	NM_001881		Hs.155924	cAMP responsive element modulator
1453_at	4.441	8.142	433	412	4.412	7.786	262.411	262.411	MADH2	NM_005901	Q15796	Hs.380719	MAD, mothers against decapentaplegic homolog 2
32130_at	4.353	7.663	339	233	3.957	7.788	166.569	38.294	PTOV1	NM_017432		Hs.19555	prostate tumor over expressed gene 1
39407_at	3.665	7.993	861.5	110.5	2.459	7.788	285.788	10.78	BMP1	NM_001199	P13497	Hs.1274	bone morphogenetic protein 1 isoform 1, precursor
38119_at	4.205	8.298	1376	636	3.796	7.793	1117.98	406.595	GYPC	NM_002101	P04921	Hs.81994	glycophorin C isoform 1
37253_at	4.182	8.427	437.5	176.5	2.616	7.794	331.283	24.117	PIP5K1B	NM_003558		Hs.78406	phosphatidylinositol-4-phosphate 5-kinase, type I, beta
39827_at	4.049	8.074	1922	568.5	3.556	7.794	4160.85	769.176	RTP801	NM_019058		Hs.111244	RTP801
39905_i_at	4.302	7.935	155.5	128.5	4.349	7.794	377.719	290.174	ARFGAP3	NM_014570	Q9NP61	Hs.13014	ADP-ribosylation factor GTPase activating protein 3
40685_at	3.694	8.209	522	95	2.61	7.797	630.546	36.673	ALDH3B1	NM_000694	P43353	Hs.83155	aldehyde dehydrogenase 3B1
38812_at	4.272	8.017	1747	1215	4.247	7.798	902.864	629.087	LAMB2	NM_002292	P55268	Hs.90291	laminin, beta 2 precursor
33899_at	4.413	8.006	1458.5	1259.5	4.286	7.799	2338.56	1535	ALDH9A1	NM_000696	P49189	Hs.2533	aldehyde dehydrogenase 9 family, member A1
34259_at	3.971	7.762	1477	493.5	4.037	7.802	103.596	50.602	KIAA0664	NM_015229	O75153	Hs.22616	KIAA0664 protein
37592_at	1.222	6.457	6566.5	205.5	0.258	7.808	15166.4	82.966	CKMT2	NM_001825	P17540	Hs.80691	sarcomeric mitochondrial creatine kinase precursor
39979_at	3.386	8.075	2786.5	237.5	2.295	7.81	1484.57	47.925	F10	NM_000504	P00742	Hs.47913	coagulation factor X precursor
1806_at	4.148	6.915	148.5	121.5	4.295	7.811	96.487	55.572	MCF2	NM_005369	P10911	Hs.89543	MCF.2 cell line derived transforming sequence
39735_at	4.483	8.403	321.5	243	4.539	7.811	72.613	72.613	NIT1	NM_005600		Hs.146406	nitrilase 1
36423_at	4.304	8.64	2327	1056	4.194	7.813	2825.12	2009.06	P8	NM_012385	O60356	Hs.8603	p8 protein (candidate of metastasis 1)
36611_at	4.527	8.371	1206.5	1206.5	4.43	7.813	594.191	575.819	ACP1	NM_004300	P24666	Hs.75393	acid phosphatase 1 isoform a
41388_at	3.967	7.846	676	305.5	3.462	7.814	627.689	123.848	MEIS2	NM_020149	O14770	Hs.104105	Meis1, myeloid ecotropic viral integration site 1 homolog 2
39557_at	4.539	8.494	575	505.5	4.232	7.815	490.305	359.389				Hs.295963	Homo sapiens, clone MGC:27123 IMAGE:4793294, mRNA, complete cds
2094_s_at	2.907	7.344	10996.4	1456	2.736	7.816	8650.42	750.735	FOS	NM_005252	P01100	Hs.25647	v-fos FBJ murine osteosarcoma viral oncogene homolog
35358_at	4.074	8.226	342.8	140	4.256	7.819	249.284	128.563	KIAA1075	NM_015319		Hs.6147	tensin 2
38761_s_at	4.518	8.572	806	570	4.118	7.821	850.315	396.994	FKBP9	NM_007270	O95302	Hs.302749	FK506 binding protein 9, 63 kDa
40575_at	4.176	7.937	1228	431	3.552	7.822	2987.94	393.614	DLG5	NM_004747		Hs.170290	discs, large (Drosophila) homolog 5
37976_at	4.335	8.772	1679.5	636	3.681	7.825	1333.73	270.991	Z39IG	NM_007268		Hs.8904	Ig superfamily protein
39767_at	4.319	7.847	589	587.5	4.337	7.829	1580.73	1570.6	CCT8	NM_006585	P50990	Hs.15071	chaperonin containing TCP1, subunit 8 (theta)
32845_at	4.015	8.272	2512	940.5	3.669	7.835	3456.35	1073.92	HSPG2	NM_005529	P98160	Hs.211573	heparan sulfate proteoglycan 2 (perlecan)
41306_at	4.376	8.042	1134	636	4.317	7.84	380.753	185.567	APBA2BP	NM_031231		Hs.324104	amyloid beta (A4) precursor protein-binding, family A, member 2 binding protein isoform 1
34517_at	4.347	7.47	102.5	96.5	4.379	7.844	117.906	63.052	HMGCS1	NM_002130	Q01581	Hs.77910	3-hydroxy-3-methylglutaryl-Coenzyme A synthase 1 (soluble)
40663_at	4.467	7.49	117	117	4.544	7.848	33.947	33.947				Hs.350721
37324_at	4.138	8.224	1258.5	532	3.663	7.852	1856.98	460.909	TFRC	NM_003234	P02786	Hs.77356	transferrin receptor (p90, CD71)
32700_at	4.331	7.506	305.5	305.5	4.353	7.853	314.204	193.814	GBP2	NM_004120	P32456	Hs.171862	guanylate binding protein 2, interferon-inducible
37902_at	4.15	8.199	1281.67	396	3.765	7.854	2449.27	509.659	CRYZ	NM_001889	Q08257	Hs.83114	crystallin, zeta
36834_at	4.027	7.641	412	206.5	3.349	7.855	189.169	25.544	DKFZP564G202	NM_015529		Hs.6909	DKFZP564G202 protein
41222_at	4.403	8.553	1652.5	851.5	4.016	7.856	1931.41	694.171	STAT6	NM_003153	P42226	Hs.181015	signal transducer and activator of transcription 6
38317_at	4.3	8.51	2101	918	3.963	7.857	2785.85	959.62	TCEAL1	NM_004780		Hs.95243	transcription elongation factor A (SII)-like 1
1983_at	4.523	8.55	423.333	310	4.322	7.86	34.707	16.743	CCND2	NM_001759	P30279	Hs.75586	cyclin D2
37497_at	3.31	7.456	1083	139	1.506	7.86	3052.34	46.503	HHEX	NM_002729	Q03014	Hs.118651	hematopoietically expressed homeobox
1228_s_at	4.4	8.341	509.5	423.5	4.162	7.868	604.629	430.798	MGEA6	NM_005930	O15320	Hs.117242	meningioma expressed antigen 6 (coiled-coil proline-rich)
32747_at	4.272	8.203	9148.5	3482.5	4.314	7.87	10249.9	7847.78	ALDH2	NM_000690	P05091	Hs.195432	aldehyde dehydrogenase 2 family (mitochondrial)
442_at	4.252	8.084	3279.5	1561	3.982	7.88	8515.06	2813.64	TRA1	NM_003299	P14625	Hs.82689	tumor rejection antigen (gp96) 1
33845_at	4.426	8.154	4701	3842	4.273	7.881	12518.5	9143.77	HNRPH1	NM_005520	P31943	Hs.245710	heterogeneous nuclear ribonucleoprotein H1
39056_at	4.443	8.033	421.5	421.5	4.366	7.884	425.186	425.186	PAICS	NM_006452	P22234	Hs.117950	phosphoribosylaminoimidazole carboxylase, phosphoribosylaminoimidazole succinocarboxamide synthetase
31904_at	3.447	7.981	3889	497.5	2.173	7.887	3024.68	96.809	PDE2A	NM_002599	O00408	Hs.154437	phosphodiesterase 2A, cGMP-stimulated
33829_at	4.282	8.288	791.6	537	4.246	7.889	1211.92	936.646	HSOBRGRP	NM_017526	O15243	Hs.23581	leptin receptor gene-related protein
1537_at	2.996	7.983	5453.5	342.5	1.182	7.891	9474.97	106.434	EGFR	NM_005228	P00533	Hs.77432	epidermal growth factor receptor (erythroblastic leukemia viral (v-erb-b) oncogene homolog, avian)
39613_at	4.146	7.176	296	236	4.484	7.891	50.332	44.8	MAN1A1	NM_005907	P33908	Hs.25253	mannosidase, alpha, class 1A, member 1
851_s_at	4.086	8.152	557	225	3.19	7.892	1340.41	197.633	IRS1	NM_005544	P35568	Hs.96063	insulin receptor substrate 1
37293_at	4.299	8.039	494.5	423.5	4.254	7.894	241.855	160.169	KIAA0097	NM_014756	Q14008	Hs.76989	KIAA0097 gene product
40931_at	4.438	8.292	420.333	383.5	4.176	7.897	642.339	469.787	LOC50999	NM_016040	Q9Y3A6	Hs.348996	CGI-100 protein
41215_s_at	4.403	8.263	2656.6	1662	4.29	7.897	5783.03	4773.49	ID2	NM_002166	Q02363	Hs.180919	inhibitor of DNA binding 2, dominant negative helix-loop-helix protein
36474_at	4.361	8.441	369.333	271.5	4.076	7.898	1697.81	888.487	KIAA0776	NM_015323		Hs.5460	KIAA0776 protein
37731_at	4.293	8.014	907.5	847.5	4.219	7.901	5082.12	3924.05	EPS15	NM_001981	P42566	Hs.79095	epidermal growth factor receptor pathway substrate 15
35802_at	4.401	8.364	472	356.5	4.269	7.903	681.025	367.743	KIAA1014	NM_015308		Hs.6834	KIAA1014 protein
1953_at	4.15	8.34	2503	824	3.504	7.904	5059.58	868.222	VEGF	NM_003376		Hs.73793	vascular endothelial growth factor
34797_at	4.221	8.199	1357	460	3.98	7.907	1215.35	316.019	KIAA0052	NM_015360	P42285	Hs.278608	KIAA0052 protein
37710_at	4.284	8.073	509	265.5	3.679	7.907	1489.28	273.625	MEF2C	NM_002397	Q06413	Hs.78995	MADS box transcription enhancer factor 2, polypeptide C (myocyte enhancer factor 2C)
41195_at	3.769	7.863	734	203.5	3.671	7.908	514.922	82.35	LPP	NM_005578		Hs.180398	LIM domain containing preferred translocation partner in lipoma
38717_at	4.221	8.121	4722	2113.5	4.219	7.909	17348.3	8105.64				Hs.348406	EST, Weakly similar to 2004399A chromosomal protein [Homo sapiens] [H.sapiens]
201_s_at	4.42	8.481	13286.5	7640.5	3.917	7.911	9445.47	3223.3				Hs.375199	Homo sapiens, clone IMAGE:4701004, mRNA, partial cds
34352_at	4.199	8.385	2077.5	559	3.884	7.911	1609.03	367.58	PCBD	NM_000281	P80095	Hs.3192	pterin-4 alpha-carbinolamine dehydratase precursor
34892_at	4.496	8.427	537.4	451.5	4.137	7.911	367.532	198.413	TNFRSF10B	NM_003842	O14763	Hs.51233	tumor necrosis factor receptor superfamily, member 10b isoform 1 precursor
41273_at	4.42	8.177	4150.5	3478.5	4.239	7.919	5376.01	3563.89	MGC2747	NM_024104		Hs.381175	hypothetical protein MGC2747
38459_g_at	3.845	8.514	8085.5	1274	3.757	7.92	6754.81	1842.93	CYB5	NM_001914		Hs.83834	cytochrome b-5
784_g_at	4.284	8.165	363	228	3.635	7.921	311.095	79.962	WWP1	NM_007013		Hs.355977	WW domain-containing protein 1
32824_at	4.408	8.506	1659	666	4.21	7.922	5506.04	2377.09	CLN2	NM_000391	O14773	Hs.20478	ceroid-lipofuscinosis, neuronal 2, late infantile (Jansky-Bielschowsky disease)
39397_at	4.058	8.173	2778.8	878.5	3.781	7.922	5335.66	1439.51	COT2_HUMAN		P24468	Hs.288869	EST
36457_at	3.651	8.212	1433	158	2.456	7.924	2268.93	78.165	GMPS	NM_003875	P49915	Hs.5398	guanine monophosphate synthetase
35295_g_at	4.106	8.489	728.5	260.5	4.009	7.925	1118.06	533.245	SSA2	NM_004600	P10155	Hs.554	60kD Ro/SSA autoantigen
35656_at	4.234	8.291	885	361.5	3.86	7.925	2320.11	616.441	RNF6	NM_005977	Q9Y252	Hs.32597	ring finger protein (C3H2C3 type) 6
38118_at	4.441	8.525	1640	1213.5	4.086	7.925	2460.99	1518.33	SHC1	NM_003029	P29353	Hs.81972	SHC (Src homology 2 domain containing) transforming protein 1
33219_at	4.32	8.219	667	544	4.099	7.932	1638.24	995.844	VDU1	NM_015017		Hs.173694	pVHL-interacting deubiquitinating enzyme 1
36073_at	4.319	8.064	666	478	4.2	7.933	2567.83	1295.46	NDN	NM_002487	Q99608	Hs.50130	necdin
41209_at	3.32	8.12	4818.5	491	2.128	7.933	12990.6	415.113	LPL	NM_000237	P06858	Hs.180878	lipoprotein lipase precursor
37336_at	4.385	8.313	736	668	4.212	7.939	1787	1354.19	UBXD2	NM_014607		Hs.77495	UBX domain containing 2
40105_at	4.492	8.279	271	271	4.4	7.941	241.718	223.605	MUT	NM_000255	P22033	Hs.155212	methylmalonyl Coenzyme A mutase precursor
39038_at	4.067	8.078	970	459.5	3.93	7.943	1090.18	455.236	FBL5_HUMAN		Q9UBX5	Hs.376411
33716_at	4.274	7.856	578	556.5	4.166	7.944	618.564	407.514				Hs.19180	ESTs, Moderately similar to hypothetical protein FLJ20489 [Homo sapiens] [H.sapiens]
40811_at	4.518	8.173	571.5	571.5	4.498	7.944	116.114	116.114	COASTER	NM_015555		Hs.172329	coactivator for steroid receptors
199_s_at	4.448	8.326	571	472.5	4.353	7.947	278.895	216.294	PRKCL2	NM_006256	Q16513	Hs.69171	protein kinase C-like 2
32866_at	4.578	8.745	951.5	751.5	4.555	7.948	26.162	26.162	KIAA0605	NM_014694		Hs.200594	KIAA0605 gene product
38462_at	4.251	7.933	899	724	4.111	7.948	3643.42	2208.47	NDUFA5	NM_005000		Hs.83916	NADH dehydrogenase (ubiquinone) 1 alpha subcomplex, 5
35842_at	4.424	8.057	1624.5	1624.5	4.152	7.951	3548.39	2179.76				Hs.71968	EST
36028_at	4.387	8.518	537.5	322.5	3.105	7.951	630.487	52.76	TCIRG1	NM_006019	Q13488	Hs.46465	T-cell, immune regulator 1, isoform a
38458_at	3.34	8.005	4887	591	3.298	7.953	8254.64	1190.27	CYB5	NM_001914		Hs.83834	cytochrome b-5
41278_at	4.254	8.338	929	301.5	3.097	7.953	1442.94	102.385	MRPL47		O96019	Hs.283734
41609_at	4.348	8.802	2578	714.5	2.67	7.954	3035.22	178.282	HLA-DMB	NM_002118	P28068	Hs.1162	major histocompatibility complex, class II, DM beta precursor
41551_at	4.466	8.402	1661	1110	4.266	7.955	2550.82	1288.42	RER1	NM_007033	O15258	Hs.40500	similar to S. cerevisiae RER1
37001_at	4.402	8.166	1288.8	1119	4.242	7.956	2689.49	1889.81				Hs.350899
40584_at	4.28	10.003	850	83	2.691	7.959	852.24	35.916	NUP88	NM_002532		Hs.172108	nucleoporin 88kDa
34636_at	3.547	5.742	714	528	1.345	7.96	512.357	6.199	ALOX15	NM_001140	P16050	Hs.73809	arachidonate 15-lipoxygenase
34206_at	4.404	8.532	914	353	3.298	7.963	954.629	78.843	CENTD2	NM_015242		Hs.21264	centaurin delta 2 isoform b
32056_at	3.166	7.81	2311.33	416.5	3.033	7.969	6574.11	940.83	PNUTL2	NM_004574	O43236	Hs.155524	peanut-like 2 isoform 1
40329_at	4.172	7.988	563	271	3.975	7.969	596.519	188.946	HKE4	NM_006979	Q92504	Hs.278721	HLA class II region expressed gene KE4
498_at	4.458	7.891	1344.5	1344.5	4.364	7.969	990.334	784.751	TAX1BP1	NM_006024		Hs.5437	Tax1 (human T-cell leukemia virus type I) binding protein 1
38754_at	4.079	7.919	2644.5	1366.5	4.149	7.972	7431.81	3817.63	P8	NM_012385	O60356	Hs.8603	p8 protein (candidate of metastasis 1)
41552_g_at	4.455	8.148	811	618.5	4.355	7.973	562.435	349.326	RER1	NM_007033	O15258	Hs.40500	similar to S. cerevisiae RER1
1005_at	3.966	8.121	6202	2040.5	3.805	7.974	10484.7	2777.82	DUSP1	NM_004417	P28562	Hs.171695	dual specificity phosphatase 1
783_at	4.208	8.4	673	273.5	3.516	7.974	450.645	86.566	WWP1	NM_007013		Hs.324275	WW domain-containing protein 1
32249_at	3.152	7.766	2798.5	276	2.965	7.977	5458.62	469.193	HFL1	NM_002113	Q03591	Hs.278568	H factor (complement)-like 1
36620_at	4.483	8.239	3946.5	3493	4.388	7.979	12961.8	12961.8	SOD1	NM_000454	P00441	Hs.75428	superoxide dismutase 1, soluble (amyotrophic lateral sclerosis 1 (adult))
36822_at	4.491	8.763	1013	608	3.824	7.981	691.927	179.006	TAF15	NM_003487	Q92804	Hs.381044	TBP-associated factor 15 isoform 2
40654_at	4.342	8.029	203.5	130	4.322	7.982	63.531	32.96	PEX7	NM_000288	O00628	Hs.79993	peroxisomal biogenesis factor 7
32314_g_at	3.424	8.415	5049	608.5	2.982	7.984	22427.8	2267.25	TPM2	NM_003289	P06468	Hs.300772	tropomyosin 2 (beta)
36880_at	4.388	8.739	1092	301	3.517	7.985	479.822	49.04	NQO2	NM_000904	P16083	Hs.73956	NAD(P)H dehydrogenase, quinone 2
34845_at	4.555	8.428	619.667	520.5	4.529	7.986	386.821	381.875	CGI-51	NM_015380	Q9Y512	Hs.4877	CGI-51 protein
39158_at	3.142	8.084	3686.5	231	1.241	7.987	1595.99	17.357	ATF5	NM_012068	Q9Y2D1	Hs.9754	activating transcription factor 5
32808_at	4.327	8.178	2796.5	1878	4.16	7.99	7296.23	4029.69				Hs.380983	ESTs, Highly similar to ITB1_HUMAN Integrin beta-1 precursor (Fibronectin receptor beta subunit) (CD29) (Integrin VLA-4 beta subunit) [H.sapiens]
38120_at	4.308	8.181	1097	573.5	3.972	7.99	1122.36	332.8	PKD2	NM_000297	Q13563	Hs.82001	polycystin 2
41187_at	4.538	8.308	2376	2161.5	4.448	7.991	8987.29	7699.22	MLC-B	NM_033546	P19105	Hs.180224	myosin regulatory light chain
38425_at	3.462	7.177	957.5	224.5	4.121	7.992	377.055	132.107	HMGCL	NM_000191	P35914	Hs.831	3-hydroxymethyl-3-methylglutaryl-Coenzyme A lyase (hydroxymethylglutaricaciduria)
375_at	4.15	7.722	725	476	4.259	7.995	206.902	109.985	GSTT1	NM_000853	P30711	Hs.77490	glutathione S-transferase theta 1
1318_at	4.278	8.494	1209	365.5	3.485	7.996	2001.45	238.062	RBBP4	NM_005610	Q09028	Hs.16003	retinoblastoma binding protein 4
35224_at	4.272	7.343	259.5	259.5	4.372	7.996	112.745	88.102	MGC14376	NM_032895		Hs.29206	hypothetical protein MGC14376
41214_at	4.338	8.184	2105.67	1719.5	4.249	8.001	4885.69	3686.95	RPS4Y	NM_001008	P22090	Hs.180911	ribosomal protein S4, Y-linked Y isoform
41669_at	4.381	8.161	400	327	4.16	8.004	409.728	220.509	KIAA0191			Hs.12413	EST, Weakly similar to T13616 hypothetical protein 8D8.8 - fruit fly (Drosophila melanogaster) [D.melanogaster]
37296_at	4.257	8.207	345	143.5	4.148	8.005	569.758	202.195	ARL1	NM_001177	P40616	Hs.242894	ADP-ribosylation factor-like 1
41344_s_at	4.133	8.842	1418	358.5	3.474	8.006	1210.65	196.975	PURA	NM_005859	Q00577	Hs.29117	purine-rich element binding protein A
41651_at	4.42	8.116	502	470	4.369	8.006	453.232	351.132	KIAA1033			Hs.12144	EST
41191_at	3.955	8.246	5667	1565	3.496	8.007	10947.3	1951.88	KIAA0992	NM_016081		Hs.194431	palladin
36130_f_at	3.971	8.334	24904.5	5352.5	3.832	8.01	15690	4234.88				Hs.367982	Homo sapiens unknown mRNA
34199_at	4.505	8.464	190	146.5	4.454	8.013	113.278	113.278	SEC24A		O95486	Hs.211612
40784_at	4.362	8.4	195	115	4.078	8.013	363.305	173.086	PPP2R5C	NM_002719	Q13362	Hs.171734	protein phosphatase 2, regulatory subunit B (B56), gamma isoform
33830_at	4.385	8.172	892.667	758	4.353	8.014	1928.04	1617.4	HSOBRGRP	NM_017526	O15243	Hs.23581	leptin receptor gene-related protein
32841_at	4.431	8.151	655.5	655.5	4.326	8.017	2814.17	2450.38	ZNF9	NM_003418	P20694	Hs.2110	zinc finger protein 9
40087_at	4.263	8.364	309	161	4.319	8.018	82.146	66.815	UNC13	NM_006377		Hs.155001	UNC13 (C. elegans)-like
32317_s_at	4.358	8.513	938.5	327.5	3.955	8.023	590.935	174.377
37353_g_at	4.357	8.251	449.5	242	4.095	8.024	976.443	298.441	SP100	NM_003113	P23497	Hs.77617	nuclear antigen Sp100
38126_at	3.92	8.389	24822	4381	3.692	8.024	17181.3	3542.1	SDCCAG33	NM_005786		Hs.284217	serologically defined colon cancer antigen 33
38237_at	4.521	8.188	1161	965.5	4.481	8.025	192.647	157.955	GGTLA1	NM_004121	P36269	Hs.1675	gamma-glutamyltransferase-like activity 1
40354_at	3.962	8.028	357.5	83	2.424	8.025	839.678	26.893	APG-1	NM_014278	O95757	Hs.71992	heat shock protein (hsp110 family)
35437_at	4.519	8.564	68.5	45.5	4.561	8.026	41.235	41.235	NPY1R	NM_000909	P25929	Hs.169266	neuropeptide Y receptor Y1
37344_at	3.332	8.215	6314	554.5	2.425	8.033	8910.48	348.9	HLA-DMA	NM_006120	P28067	Hs.77522	major histocompatibility complex, class II, DM alpha precursor
41447_at	4.069	8.288	1159	266	3.379	8.034	2040.3	191.842	CHSY1	NM_014918		Hs.110488	carbohydrate (chondroitin) synthase 1
36896_s_at	4.413	7.413	114	114	4.583	8.035	41.137	41.137	ARNTL	NM_001178	O00327	Hs.74515	aryl hydrocarbon receptor nuclear translocator-like
32148_at	4.525	8.674	937.667	536.5	4.162	8.04	445.778	193.318	FARP1	NM_005766		Hs.183738	FERM, RhoGEF, and pleckstrin domain protein 1
41627_at	4.518	8.239	335	335	4.417	8.04	668.104	440.559	SDF2	NM_006923	Q99470	Hs.118684	stromal cell-derived factor 2 precursor
32932_at	4.291	8.043	217.5	117	3.541	8.041	232.597	25.342	DKFZP566K0524	NM_015605		Hs.227651	DKFZP566K0524 protein
34717_s_at	4.304	8.009	340.5	237	4.164	8.042	368.909	124.393				Hs.380862	ESTs, Highly similar to TLS-associated serine-arginine protein 1, isoform 1; TLS-associated serine-arginine protein 1; TLS-associated protein TASR [Homo sapiens] [H.sapiens]
1673_at	4.168	8.516	1418	310.5	3.368	8.046	666.172	58.468	NGFR	NM_002507	P08138	Hs.1827	nerve growth factor receptor precursor
40113_at	4.566	8.653	1155	934	4.115	8.047	1396.94	746.954	GS3955	NM_021643		Hs.155418	GS3955 protein
280_g_at	3.509	8.199	5596.6	769.5	3.062	8.048	9864.48	989.459	NR4A1	NM_002135	P22736	Hs.1119	nuclear receptor subfamily 4, group A, member 1
36835_at	4.183	7.598	261.5	196.5	4.454	8.048	103.502	80.406	PRKCL2	NM_006256	Q16513	Hs.69171	protein kinase C-like 2
631_g_at	4.495	8.262	1502	932.5	4.333	8.048	2653.05	1124.67	DCTD	NM_001921	P32321	Hs.76894	dCMP deaminase
1915_s_at	3.982	8.313	9518.2	2724	3.434	8.05	19904.5	3430.41	FOS	NM_005252	P01100	Hs.25647	v-fos FBJ murine osteosarcoma viral oncogene homolog
36100_at	4.138	8.661	3050.5	744	3.221	8.05	6112.9	612.67	VEGF	NM_003376		Hs.73793	vascular endothelial growth factor
369_s_at	4.282	8.406	121.5	45	4.436	8.05	85.208	74.531	UBE2H	NM_003344	P37286	Hs.372758	ubiquitin-conjugating enzyme E2H (UBC8 homolog, yeast)
41604_at	4.48	8.561	974	684	4.118	8.05	715.133	420.662				Hs.11506	EST, Weakly similar to I37275 death-associated protein kinase (EC 2.7.1.-) - human [H.sapiens]
459_s_at	4.193	8.554	3164.33	1136.5	3.859	8.05	5182.02	1603.06	BIN1	NM_004305	O00499	Hs.193163	bridging integrator 1 isoform 8
34648_at	4.458	8.688	512	313.5	3.954	8.054	403.094	102.658	SSR1	NM_003144	P43307	Hs.250773	signal sequence receptor, alpha
39231_at	4.426	8.532	556	260.5	3.754	8.057	500.898	82.302	CHD1	NM_001270	O14646	Hs.22670	chromodomain helicase DNA binding protein 1
33421_s_at	4.112	8.04	1121	501.5	4.024	8.058	463.719	152.172	SC5DL	NM_006918	O75845	Hs.288031	sterol-C5-desaturase (ERG3 delta-5-desaturase homolog, fungal)-like
37737_at	4.424	8.658	1024.5	364	2.974	8.058	1467.01	81.389	PCMT1	NM_005389	P22061	Hs.79137	protein-L-isoaspartate (D-aspartate) O-methyltransferase
39742_at	4.532	8.413	124.5	115	4.388	8.058	118.793	59.281	TANK	NM_004180	Q92844	Hs.146847	TRAF interacting protein TANK isoform a
1351_at	3.714	8.033	1645	340.5	3.164	8.06	1802.49	193.862	EPHB4	NM_004444	P54760	Hs.155227	ephrin receptor EphB4 precursor
35137_at	3.246	8.275	5435.5	347	3.061	8.06	6375.32	383.021	MYOM1	NM_003803	P52179	Hs.2504	myomesin 1
41743_i_at	4.427	8.247	271	205	4.326	8.063	787.072	455.088	OPTN	NM_021980		Hs.278898	optineurin
41126_at	4.465	8.51	624.5	400	4.321	8.066	436.066	285.273				Hs.374464
818_s_at	4.239	8.273	530	342.5	4.054	8.066	592.008	331.504	ATRX	NM_000489	P46100	Hs.96264	transcriptional regulator ATRX isoform 1
32731_at	4.544	8.705	462.2	367.5	4.376	8.069	57.583	37.726	FE65L2	NM_006051	O95704	Hs.343200	FE65-like protein 2 isoform d
32860_g_at	4.371	8.768	2451	776.5	3.927	8.071	2888.72	604.472	STAT1	NM_007315	P42224	Hs.21486	signal transducer and activator of transcription 1 isoform alpha
36915_at	4.424	8.224	391.667	344.5	4.076	8.071	94.615	35.483	CTSO	NM_001334	P43234	Hs.75262	cathepsin O
359_at	4.424	8.811	351.5	155	3.347	8.073	221.47	19.271	IL13RA1	NM_001560	P78552	Hs.285115	interleukin 13 receptor, alpha 1
1192_at	4.443	8.479	490	367	4.056	8.074	860.255	403.042				Hs.376285
41005_at	3.703	6.944	560	186.5	3.002	8.074	277.232	14.781	ITGA8		P53708	Hs.91296	integrin, alpha 8
457_s_at	4.47	8.374	885.5	774.5	4.358	8.074	1753.34	1582.95	UBL1	NM_003352	Q93068	Hs.81424	ubiquitin-like 1 (sentrin)
41451_s_at	4.427	8.48	267.5	192	4.053	8.077	434.191	163.713	SAR1	NM_020150	Q9NR31	Hs.110796	SAR1 protein
428_s_at	4.498	8.53	12532.5	8316	4.377	8.077	43174	32498.6	B2M	NM_004048		Hs.75415	beta-2-microglobulin
34349_at	4.39	8.219	759	669.5	4.246	8.078	1144.42	762.925	SEC63L	NM_007214	Q9UGP8	Hs.31575	SEC63, endoplasmic reticulum translocon component (S. cerevisiae) like
38781_at	3.176	5.548	803.333	740.5	2.45	8.078	1429.37	77.719	GSTA1	NM_145740	P08263	Hs.89552	glutathione S-transferase A1
35808_at	4.444	8.492	1221.6	803	4.227	8.079	1173.75	725.713	SFRS6	NM_006275	Q13247	Hs.6891	splicing factor, arginine/serine-rich 6
37047_at	4.415	8.416	1404	695	4.09	8.08	5406.6	1396.77	NPC1	NM_000271	O15118	Hs.76918	Niemann-Pick disease, type C1
37360_at	4.127	8.636	4331	1000.5	3.467	8.08	2250.12	216.135	LY6E	NM_002346	Q16553	Hs.77667	lymphocyte antigen 6 complex, locus E
40587_s_at	4.366	8.345	523	342	4.231	8.08	790.954	435.8	EEF1E1	NM_004280	O43324	Hs.298581	eukaryotic translation elongation factor 1 epsilon 1
35749_at	4.585	9.008	2236	1323	4.069	8.081	2112.27	573.369	TADA3L	NM_006354		Hs.158196	transcriptional adaptor 3-like isoform a
35232_f_at	4.012	8.702	2321.5	316	2.28	8.082	8777.41	240.129	CETN3	NM_004365	O15182	Hs.29463	centrin 3
38194_s_at	3.428	8.168	19676	3590.5	3.193	8.085	70373.8	11262.7	KV3M_HUMAN		P18136	Hs.306357	immunoglobulin kappa constant
39396_at	4.377	8.117	633.5	415	4.211	8.088	1519.3	549.094	LYPLA1	NM_006330		Hs.12540	lysophospholipase I
39729_at	4.316	8.307	5713	2052	4.304	8.091	20035.2	9390.03	PRDX2	NM_005809		Hs.146354	peroxiredoxin 2
34506_at	4.254	6.88	368	368	4.593	8.092	18.212	18.212	ALAD	NM_000031	P13716	Hs.1227	delta-aminolevulinic acid dehydratase
39710_at	3.583	8.323	4935	522	2.599	8.093	10458.3	407.154	NP31_HUMAN		Q16612	Hs.381036	ESTs, Highly similar to G02089 p311 protein - human [H.sapiens]
32212_at	4.308	7.997	347.667	162	4.29	8.094	796.312	310.772	PDCD8	NM_004208	O95831	Hs.18720	programmed cell death 8 isoform 1
2085_s_at	4.434	8.217	744	711.5	4.327	8.098	1162.34	806.726	CTNNA1	NM_001903	P35221	Hs.178452	catenin (cadherin-associated protein), alpha 1, 102kDa
33389_at	4.417	8.107	226.5	214.5	4.277	8.098	659.88	461.499	CYP51	NM_000786	Q16850	Hs.226213	cytochrome P450, subfamily 51
41381_at	4.437	8.482	297.667	222.5	4.094	8.098	229.777	104.505	KIAA0308			Hs.10351	KIAA0308 protein
39773_at	3.968	7.541	379.5	117.5	3.817	8.099	202.297	29.423	C14orf1	NM_007176	Q9UKR5	Hs.15106	chromosome 14 open reading frame 1
36127_g_at	4.435	8.749	861	348	4	8.1	426.528	137.017	NBP	NM_025233	Q13057	Hs.296422	nucleotide binding protein
39253_s_at	4.469	8.296	239	158.5	3.853	8.1	369.512	58.436	RALA	NM_005402		Hs.6906	v-ral simian leukemia viral oncogene homolog A (ras related)
39814_s_at	4.176	8.269	4777.5	1533	4.029	8.102	6668.5	2404.23	LOC51635	NM_016029		Hs.109201	CGI-86 protein
34935_at	4.442	8.142	269.5	210	2.53	8.105	558.685	18.127	FMO2	NM_001460	Q99518	Hs.132821	flavin containing monooxygenase 2
34644_at	4.488	8.544	8560	5724.5	4.379	8.106	39828	29723.1	B2M	NM_004048		Hs.75415	beta-2-microglobulin
1736_at	3.647	8.349	2813	427	3.181	8.108	5555.12	475.582	IGFBP6	NM_002178	P24592	Hs.274313	insulin-like growth factor binding protein 6
350_at	4.402	8.407	349.5	241.5	4.216	8.109	523.05	228.54	ZNF161	NM_007146	Q14119	Hs.6557	zinc finger protein 161
34987_s_at	4.449	8.443	1060	655.5	4.129	8.11	1192.74	462.816	HNRPA1	NM_002136	P09651	Hs.249495	heterogeneous nuclear ribonucleoprotein A1 isoform a
717_at	4.272	8.257	921.4	520	4.082	8.11	1836.65	960.651	GS3955	NM_021643		Hs.155418	GS3955 protein
39525_at	4.393	8.373	129.5	91	4.246	8.111	252.508	118.617				Hs.351597	EST
37542_at	4.32	8.4	516.5	303	4.142	8.115	661.24	290.804	LHFPL2			Hs.79299	lipoma HMGIC fusion partner-like 2
41000_at	4.259	8.119	1580.5	712.5	3.956	8.116	6814.19	1625.33	PRO1635	NM_018589		Hs.60548	hypothetical protein PRO1635
1664_at	3.488	7.712	8952	1828	3.469	8.117	14996.1	1630.74	TIMM44	NM_006351	O43615	Hs.123178	translocase of inner mitochondrial membrane 44 homolog
34359_at	4.423	8.24	598	560.5	4.333	8.117	758.724	640.546	LOC51020	NM_016063		Hs.32826	CGI-130 protein
39005_s_at	4.374	8.307	238.333	195	4.223	8.117	264.062	137.696	ZNF294		O94822	Hs.288773
37543_at	4.487	8.598	521	323.5	4.001	8.118	928.993	337.762	ARHGEF6	NM_004840	Q15052	Hs.79307	Rac/Cdc42 guanine nucleotide exchange factor 6
32942_at	4.395	7.638	217	203.5	4.573	8.12	28.175	28.175	SIAT8E	NM_013305	O15466	Hs.22985	alpha2,8-sialyltransferase
820_at	4.426	8.601	1493.5	841.5	4.348	8.121	914.293	630.688	MGST2	NM_002413	Q99735	Hs.81874	microsomal glutathione S-transferase 2
37181_at	4.451	8.232	789	557	4.363	8.122	823.828	407.739	MPV17	NM_002437	P39210	Hs.75659	MpV17 transgene, murine homolog, glomerulosclerosis
38224_at	4.243	8.073	406	164	4.149	8.123	238.723	61.021	SNAPC3	NM_003084	Q92966	Hs.164915	small nuclear RNA activating complex, polypeptide 3, 50kDa
39089_at	4.421	8.533	1750	756.5	4.347	8.125	4115.29	2659.42	NME4	NM_005009	O00746	Hs.9235	non-metastatic cells 4, protein expressed in
37368_at	4.548	8.598	224	195.5	4.497	8.127	143.463	124.839	NFATC4	NM_004554	Q14934	Hs.77810	nuclear factor of activated T-cells, cytoplasmic, calcineurin-dependent 4
39408_at	4.275	9.115	1531	380.5	2.992	8.128	926.616	55.221	ACADS	NM_000017	P16219	Hs.348900	acyl-Coenzyme A dehydrogenase, C-2 to C-3 short chain precursor
34781_at	4.346	8.258	449	349	4.088	8.13	803.743	336.865	DCTN6	NM_006571	O00399	Hs.39913	novel RGD-containing protein
38518_at	3.842	7.692	1020.5	254.5	4.054	8.131	814.931	165.632				Hs.376801
36072_at	4.431	8.247	212	171	4.487	8.133	108.659	77.756	ZNF189	NM_003452	O75820	Hs.50123	zinc finger protein 189
40517_at	4.322	8	249	195	4.141	8.133	165.513	60.797	KIAA0372	NM_014639		Hs.170098	KIAA0372 gene product
1449_at	4.343	8.416	625.5	349.5	4.156	8.134	459.317	224.314	PSMA4	NM_002789	P25789	Hs.251531	proteasome alpha 4 subunit
38992_at	4.297	8.424	1075.5	503	3.991	8.134	3089.6	945.306	DEK	NM_003472	P35659	Hs.110713	DEK oncogene (DNA binding)
39852_at	4.393	8.467	301	222.5	4.228	8.134	110.04	46.712	TAHCCP1	NM_015087		Hs.118087	trans-activated by hepatitis C virus core protein 1
630_at	4.396	8.357	1370.5	572	4.155	8.134	873.376	222.038	DCTD	NM_001921	P32321	Hs.76894	dCMP deaminase
37035_at	4.269	8.298	2720	1100.5	4.267	8.135	2485.08	1496.84	SERP1	NM_014445		Hs.76698	stress-associated endoplasmic reticulum protein 1; ribosome asso
41637_at	4.496	8.392	1855	1301.5	4.429	8.137	1705.8	1211.33	MYLE	NM_014015	O95424	Hs.11902	MYLE protein
1637_at	2.796	8.043	4735.5	227	2.445	8.139	3532.73	111.33	MAPKAPK3	NM_004635		Hs.227789	mitogen-activated protein kinase-activated protein kinase 3
40489_at	4.519	8.682	866	626	4.204	8.145	190.102	92.506	DRPLA	NM_001940	P54259	Hs.169488	atrophin-1
36032_at	4.413	8.463	668.5	343	4.098	8.148	1043.34	310.91	LOC51668	NM_016126		Hs.46967	HSPCO34 protein
40000_f_at	4.267	8.027	292.5	118	3.792	8.149	509.303	72.667	CHAC	NM_015186	Q96RL7	Hs.53542	chorein isoform B
38581_at	4.414	8.528	365.4	238.5	4.059	8.15	864.226	423.962				Hs.356786
36688_at	4.429	8.445	646.5	545.5	4.28	8.152	1637.14	1199.81	SCP2	NM_002979	P22307	Hs.75760	sterol carrier protein 2
38649_at	4.296	8.144	1563	804.5	4.245	8.153	2606.87	931.683	KIAA0970			Hs.103329	KIAA0970 protein
38833_at	4.233	8.549	6535.5	2300.5	3.751	8.154	10730.8	2311.62	HLA-DPA1	NM_033554	P20036	Hs.914	major histocompatibility complex, class II, DP alpha 1
40877_s_at	4.357	8.276	1289	1127.5	4.241	8.154	3005.67	2081.83	MN7			Hs.286132
35371_at	4.11	8.175	439	169	2.995	8.156	397.007	33.204	LRBA	NM_006726	P50851	Hs.62354	LPS-responsive vesicle trafficking, beach and anchor containing
37445_at	4.422	8.153	318	196.5	4.364	8.157	352.054	182.529	TMEM5	NM_014254		Hs.112986	transmembrane protein 5
40515_at	4.545	8.601	795	509	4.352	8.16	1424.97	687.112	EIF2B2	NM_014239	P49770	Hs.170001	eukaryotic translation initiation factor 2B, subunit 2 beta, 39kDa
32142_at	4.33	8.163	134.333	86.5	4.048	8.161	150.313	48.517	STK3	NM_006281	Q13188	Hs.166684	serine/threonine kinase 3 (STE20 homolog, yeast)
38035_at	4.347	8.202	597.5	435.5	4.18	8.163	951.727	493.569	MTMR6	NM_004685	Q9Y217	Hs.79877	myotubularin related protein 6
32183_at	4.329	8.345	687	487.5	4.133	8.165	904.445	473.973	SFRS11	NM_004768	Q05519	Hs.11482	splicing factor p54
41385_at	3.979	8.041	2552.5	1224.5	3.755	8.166	4659.27	1448.68	EPB41L3	NM_012307	Q9Y2J2	Hs.103839	erythrocyte membrane protein band 4.1-like 3
1089_i_at	3.355	7.837	886.8	97.5	4.044	8.168	444.973	171.325				Hs.367984
37114_at	4.004	7.964	287.5	130.5	4.181	8.168	42.37	22.831	ATBF1	NM_006885	Q15911	Hs.101842	AT-binding transcription factor 1
39673_i_at	3.85	8.353	1611.6	305.5	2.756	8.169	1789.32	129.452	ECM2	NM_001393		Hs.35094	extracellular matrix protein 2
40496_at	3.776	8.266	5909	1226.5	3.665	8.169	8454.05	2396.42	C1S	NM_001734	P09871	Hs.169756	complement component 1, s subcomponent
38433_at	4.389	8.652	402	185	3.921	8.175	773.474	220.843	AXL	NM_001699	P30530	Hs.83341	AXL receptor tyrosine kinase isoform 2
33494_at	4.439	7.503	115	115	4.598	8.177	15.38	15.38	ETFDH	NM_004453	Q16134	Hs.323468	electron-transferring-flavoprotein dehydrogenase
1087_at	4.327	7.491	190	149.5	4.442	8.182	35.93	16.706	EPOR	NM_000121	P19235	Hs.127826	erythropoietin receptor precursor
41237_at	4.107	8.475	28218	6304	4.143	8.183	51831.7	17737.6	HLA-A	NM_002116	P30443	Hs.181244	major histocompatibility complex, class I, A precursor
40541_at	3.302	8.327	12965	1230.5	2.282	8.186	18231.4	693.099	ASS	NM_000050	P00966	Hs.160786	argininosuccinate synthetase
1789_at	4.418	8.552	932	498	4.09	8.187	2114.86	661.947	COPS5	NM_006837		Hs.198767	COP9 constitutive photomorphogenic homolog subunit 5
31692_at	4.108	8.476	4302	974	3.522	8.187	14320.7	1477.47	HSPA1B	NM_005346	P08107	Hs.274402	heat shock 70kDa protein 1B
37711_at	4.442	8.674	618.5	330.5	3.613	8.189	73.91	7.999	MEF2C	NM_002397	Q06413	Hs.78995	MADS box transcription enhancer factor 2, polypeptide C (myocyte enhancer factor 2C)
32546_at	4.503	8.622	591.5	527.5	4.501	8.191	1029.08	1029.08	FH	NM_000143	P07954	Hs.75653	fumarate hydratase precursor
1693_s_at	3.99	8.416	7170	1936	3.903	8.195	9914.56	3194.48	TIMP1	NM_003254	P01033	Hs.5831	tissue inhibitor of metalloproteinase 1 precursor
32139_at	4.296	8.07	167	110.5	3.974	8.195	291.068	76.747	ZNF185	NM_007150	O15231	Hs.16622	zinc finger protein 185 (LIM domain)
41713_at	4.382	8.911	546.5	166	4.061	8.196	204.822	62.822	ZNF36		P17029	Hs.356344	zinc finger protein 36 (KOX 18)
35184_at	4.428	8.481	341.5	252.5	3.978	8.197	336.332	89.798	KIAA0546			Hs.26764	KIAA0546 protein
33318_at	4.261	8.056	381.667	212	4.247	8.198	191.123	68.899	PRO2032	NM_018615		Hs.372571	hypothetical protein PRO2032
41710_at	4.25	8.329	212	92	3.828	8.199	335.788	59.934	LOC54103			Hs.12969	hypothetical protein LOC54103
32210_at	4.355	8.852	2251	581	4.074	8.201	1710.11	490.662	PGM1	NM_002633	P36871	Hs.1869	phosphoglucomutase 1
276_at	4.458	8.493	1784.5	1019	4.254	8.204	5317.3	1962.67	DNAJA1	NM_001539	P31689	Hs.94	DnaJ (Hsp40) homolog, subfamily A, member 1
35231_at	4.4	8.289	527.5	398	4.277	8.204	1142.11	578.21	SRP19	NM_003135	P09132	Hs.2943	signal recognition particle 19kDa
35081_at	4.319	7.604	139	131.5	4.3	8.205	42.75	16.576	FGF9	NM_002010	P31371	Hs.111	fibroblast growth factor 9 precursor
1150_at	4.405	7.876	285	213.5	4.402	8.207	27.645	11.361
32916_at	4.21	7.502	175	92	4.19	8.208	132.672	34.294	PTPRE	NM_006504	P23469	Hs.31137	protein tyrosine phosphatase, receptor type, E isoform 1 precursor
34378_at	3.729	8.549	2804.5	388	3.08	8.209	3591.41	355.298	ADFP	NM_001122	Q99541	Hs.3416	adipose differentiation-related protein
36629_at	4.42	8.45	2463	1483.5	4.178	8.209	7966.2	3271.28	DSIPI	NM_004089	Q99576	Hs.75450	delta sleep inducing peptide, immunoreactor
38328_at	4.252	8.612	377	88	3.932	8.21	533.592	92.581	SLC25A13	NM_014251	Q9UJS0	Hs.9599	solute carrier family 25, member 13 (citrin)
37015_at	4.184	8.361	2538	1083.5	4.034	8.212	8411.92	3026.42	ALDH1A1	NM_000689	P00352	Hs.76392	aldehyde dehydrogenase 1A1
922_at	4.46	8.532	5840.5	3119.5	4.394	8.213	5031.5	3781.91	PPP2R1A	NM_014225	P30153	Hs.173902	protein phosphatase 2 (formerly 2A), regulatory subunit A (PR 65), alpha isoform
1104_s_at	4.173	8.534	7733	2015.5	3.592	8.214	8163.05	994.344	HS71_HUMAN		P08107	Hs.376077
32629_f_at	4.406	8.415	2084	922.5	4.019	8.215	2556.08	605.148	BTN3A1	NM_007048		Hs.284283	butyrophilin, subfamily 3, member A1
671_at	4.275	8.402	7051	3659	3.971	8.215	26461.8	7986.49	SPARC	NM_003118	P09486	Hs.111779	secreted protein, acidic, cysteine-rich (osteonectin)
1410_at	4.536	8.179	64	48	4.437	8.216	50.377	24.585	VDR	NM_000376	P11473	Hs.2062	vitamin D (1,25- dihydroxyvitamin D3) receptor
35419_g_at	4.495	8.676	161	99.5	4.47	8.216	107.405	66.406				Hs.166299	Homo sapiens, clone IMAGE:4823589, mRNA, partial cds
229_at	4.359	8.121	344	223	4.047	8.218	594.583	135.006	CBF2	NM_005760	Q03701	Hs.184760	CCAAT-box-binding transcription factor
32238_at	4.041	8.302	2341.33	821.5	3.841	8.218	1886.08	483.032	BIN1	NM_004305	O00499	Hs.193163	bridging integrator 1 isoform 8
35361_at	4.408	8.312	1429	1214.5	4.368	8.218	2215.24	1805.59	PINK1	NM_032409		Hs.6163	PTEN induced putative kinase 1
37037_at	4.529	8.523	371	351.5	4.15	8.22	352.932	157.082	P4HA1	NM_000917	P13674	Hs.76768	procollagen-proline, 2-oxoglutarate 4-dioxygenase (proline 4-hydroxylase), alpha polypeptide I
32756_at	4.023	8.344	6157	1486	4.167	8.221	7028.41	2826.83	ECH1	NM_001398	Q13011	Hs.196176	peroxisomal enoyl-coenzyme A hydratase-like protein
34821_at	4.408	8.303	528	349.5	4.323	8.221	221.452	91.798	DKFZP586D0623			Hs.44468	DKFZP586D0623 protein
32779_s_at	4.07	8.912	481.5	141	3.768	8.223	531.805	119.637				Hs.376966	EST, Weakly similar to hypothetical protein FLJ20489 [Homo sapiens] [H.sapiens]
41153_f_at	4.467	8.522	1408	1161	4.305	8.223	3428.63	2156.08	CTNNA1	NM_001903	P35221	Hs.178452	catenin (cadherin-associated protein), alpha 1, 102kDa
38157_at	3.957	8.013	467	122	4.067	8.224	823.957	176.05	DOM3Z	NM_005510		Hs.153299	DOM-3 homolog Z isoform 2
39136_at	4.598	8.667	322	322	4.43	8.224	108.997	88.547	OSR1	NM_005109		Hs.95220	oxidative-stress responsive 1
37735_at	4.351	8.314	1906	1011.5	4.203	8.225	7370.38	2957.61	GNG10	NM_004125	P50151	Hs.79126	guanine nucleotide binding protein 10
35341_at	4.44	8.091	785	764.5	3.933	8.227	422.348	101.571	TRIM38	NM_006355	O00635	Hs.59545	tripartite motif-containing 38
37486_f_at	4.408	8.206	364	256	4.208	8.227	365.548	108.5	MEIS3			Hs.380923	Meis1, myeloid ecotropic viral integration site 1 homolog 3 (mouse)
514_at	4.389	7.976	361	326	4.152	8.227	91.351	37.499	CBLB	NM_004351	Q13191	Hs.3144	Cas-Br-M (murine) ecotropic retroviral transforming sequence b
41530_at	4.047	8.562	1997	446	3.724	8.231	4449.77	700.204	THIM_HUMAN		P42765	Hs.376493
39809_at	4.437	8.291	499.5	414	4.382	8.232	400.51	295.064	HBP1	NM_012257		Hs.10882	HMG-box containing protein 1
39759_at	4.388	8.429	342.2	225	4.071	8.233	539.138	246.903	QKI			Hs.15020	homolog of mouse quaking QKI (KH domain RNA binding protein)
AFFX-HUMISGF3A/M97935_3_at	4.402	8.416	1798	780	3.638	8.233	1823.71	213.871
38390_at	4.558	7.978	367.5	367.5	4.603	8.234	119.597	119.597	COG2	NM_007357	Q14746	Hs.82399	component of oligomeric golgi complex 2
40490_at	4.145	8.846	644.5	155	3.849	8.235	600.579	131.963	DDX21	NM_004728	Q9NR30	Hs.169531	DEAD/H (Asp-Glu-Ala-Asp/His) box polypeptide 21
35492_at	4.067	8.655	1256.5	234	2.596	8.237	149.599	4.735	CYP4F12	NM_023944		Hs.180570	cytochrome P450 isoform 4F12
37200_at	3.998	8.171	1004.5	216.5	2.054	8.238	3892.82	76.455	FCGR3A	NM_000569	P08637	Hs.176663	Fc fragment of IgG, low affinity IIIa, receptor for (CD16)
32237_at	4.565	8.797	382	307.5	4.385	8.239	214.939	148.744	KIAA0265			Hs.192966	KIAA0265 protein
34801_at	4.314	8.378	295	165	4.321	8.239	347.225	194.436	KIAA0710	NM_014871		Hs.273397	KIAA0710 gene product
1825_at	4.308	8.448	1012.5	579.5	3.937	8.24	1780.71	535.898	IQGAP1	NM_003870	P46940	Hs.1742	IQ motif containing GTPase activating protein 1
38732_at	4.52	8.673	633.5	526	4.412	8.241	608.106	431.67	CLNS1A	NM_001293	P54105	Hs.84974	chloride channel, nucleotide-sensitive, 1A
40859_at	4.4	8.42	338	249.5	4.315	8.242	1416.22	932.221	FLJ11806	NM_024824		Hs.323443	hypothetical protein FLJ11806
33989_f_at	4.342	8.46	3767.33	1774.5	4.296	8.243	4943.3	2476.78	TEGT	NM_003217	P55061	Hs.74637	testis enhanced gene transcript (BAX inhibitor 1)
34862_at	4.425	8.399	562.667	408	4.144	8.243	300.847	101.983	LOC51097	NM_016002		Hs.238126	CGI-49 protein
39019_at	4.485	8.549	3688	3252	4.388	8.243	14314.5	8910.67	LAPTM4A	NM_014713	Q15012	Hs.111894	lysosomal-associated protein transmembrane 4 alpha
34330_at	4.596	8.527	1720	1509	4.526	8.245	3656.26	2555.24	COX7A2L	NM_004718	O14548	Hs.30888	cytochrome c oxidase subunit VIIa polypeptide 2 like
37318_at	4.482	8.557	716	561.5	4.357	8.248	1406.75	908.392	ETF1	NM_004730	P46055	Hs.77324	eukaryotic translation termination factor 1
37286_at	3.777	7.763	730	315.5	3.382	8.251	1833.63	241.751	NRCAM	NM_005010		Hs.7912	neuronal cell adhesion molecule
38480_s_at	4.502	8.813	2335	1290.5	4.164	8.251	1673.21	671.96	UBE2I	NM_003345		Hs.84285	ubiquitin-conjugating enzyme E2I (UBC9 homolog, yeast)
41133_at	4.466	8.588	469.5	272.5	4.108	8.251	1082.88	338.595	G3BP	NM_005754	Q13283	Hs.220689	Ras-GTPase-activating protein SH3-domain-binding protein
39797_at	4.551	8.502	276	276	4.477	8.252	205.518	186.998	KIAA0349			Hs.15303	KIAA0349 protein
41598_at	4.468	8.602	1723	1055.5	4.194	8.252	1801.35	552.179	SEC22L1	NM_004892		Hs.50785	vesicle trafficking protein sec22b
226_at	4.461	8.482	2179	1892	4.315	8.253	4356.41	3332.18
32695_at	3.958	8.653	2879	396.5	3.157	8.257	9151.33	569.061	HTATSF1	NM_014500		Hs.171595	HIV TAT specific factor 1
35843_at	4.502	8.45	390.4	371	4.327	8.259	637.849	472.975	NEK9	NM_033116		Hs.7200	NIMA related kinase 9
39338_at	4.246	8.454	4092.5	1698	3.978	8.26	17696	4703.94	S100A10	NM_002966	P08206	Hs.119301	S100 calcium-binding protein A10
34162_at	3.956	8.532	1854	358	3.561	8.261	4524.99	645.764
36201_at	4.338	8.447	2927.33	1157	4.152	8.261	5147.74	1513.9	GLO1	NM_006708	Q04760	Hs.75207	glyoxalase I
35039_at	4.41	8.396	410	337.5	4.391	8.262	536.448	310.249	KIAA0276			Hs.240112	KIAA0276 protein
38241_at	4.257	7.767	148	110	4.105	8.262	302.108	86.107	BTN3A3	NM_006994		Hs.167741	butyrophilin, subfamily 3, member A3
33879_at	4.421	8.778	1612.5	459.5	3.534	8.263	654.046	57.186	SR-BP1	NM_005866		Hs.24447	type I sigma receptor isoform 1
38485_at	4.522	8.665	6449.5	3741.5	4.491	8.267	7992.67	6743.7	NDUFC1	NM_002494	O43677	Hs.84549	NADH dehydrogenase (ubiquinone) 1, subcomplex unknown, 1, 6kDa
35809_g_at	4.387	8.588	1538.2	833.5	4.218	8.268	1832.13	1097.01	SFRS6	NM_006275	Q13247	Hs.6891	splicing factor, arginine/serine-rich 6
40500_at	3.791	8.113	2827.5	691	3.397	8.268	6917.9	788.955	NDRG4	NM_020465		Hs.322430	NDRG family member 4
32051_at	4.407	8.183	580	330.5	4.225	8.269	1190.01	340.911	MGC2840	NM_024079	Q9BVK2	Hs.155356	hypothetical protein MGC2840 similar to a putative glucosyltransferase
180_at	4.342	8.236	410.333	299	4.492	8.27	420.029	277.283	LENG4	NM_024298		Hs.78768	malignant cell expression-enhanced gene/tumor progression-enhanc
33264_at	4.44	8.063	97.5	93	4.514	8.27	41.537	30.363	HSRTSBETA	NM_017512		Hs.180433	rTS beta protein
38763_at	3.065	8.17	4314.5	423	2.153	8.271	10680.5	330.625	SORD	NM_003104	Q00796	Hs.878	sorbitol dehydrogenase
40785_g_at	4.444	8.58	307	190	4.418	8.272	165.369	102.697	PPP2R5C	NM_002719	Q13362	Hs.171734	protein phosphatase 2, regulatory subunit B (B56), gamma isoform
504_at	4.474	8.377	719.5	513	4.26	8.273	775.164	318.697	UBE2D3	NM_003340	P47986	Hs.118797	ubiquitin-conjugating enzyme E2D 3 (UBC4/5 homolog, yeast)
34680_s_at	4.302	8.562	1703	621.5	4.01	8.275	2843.41	508.598	Y107_HUMAN		Q15008	Hs.350939
463_g_at	4.373	8.602	484.5	235.5	4.335	8.277	97.877	60.241	NFIB	NM_005596	O00712	Hs.33287	nuclear factor I/B
35294_at	4.21	8.016	685.2	398	4.294	8.28	1227.89	793.539	SSA2	NM_004600	P10155	Hs.554	60kD Ro/SSA autoantigen
1916_s_at	3.9	8.605	6400.4	1269	3.663	8.281	20205.4	4330.73	FOS	NM_005252	P01100	Hs.25647	v-fos FBJ murine osteosarcoma viral oncogene homolog
34753_at	4.412	8.5	503.667	353.5	4.309	8.281	655.031	390.043	SYBL1	NM_005638	P51809	Hs.24167	synaptobrevin-like 1
38687_at	4.456	8.702	796	467.5	4.329	8.281	2659.73	1529.18	DKFZP566D193			Hs.106909	EST, Weakly similar to T13576 hypothetical protein 52C10.5 - fruit fly (Drosophila melanogaster) [D.melanogaster]
31622_f_at	4.02	8.919	16890.5	2797	3.886	8.282	10507.2	2765.07	MT1F_HUMAN		P04733	Hs.381097	Homo sapiens, RNA helicase-related protein, clone MGC:32732 IMAGE:4041046, mRNA, complete cds
38342_at	4.492	8.414	919.5	759.5	4.334	8.282	75.499	35.451	KIAA0239	NM_015288		Hs.9729	KIAA0239 protein
40962_s_at	4.213	8.516	699.4	263.5	3.984	8.283	638.488	187.422	SMARCA2	NM_003070	P51531	Hs.198296	SWI/SNF-related matrix-associated actin-dependent regulator of chromatin a2 isoform a
36033_at	4.409	8.383	269	216	4.341	8.284	267.556	137.254	SFRS12	NM_139168		Hs.381165	splicing factor, arginine/serine-rich 12
34176_at	4.259	8.64	1382	358.5	3.303	8.285	1685.75	119.185	LOC57228	NM_020467		Hs.206501	hypothetical protein from clone 643
40605_at	4.397	8.502	466.5	394.5	3.945	8.286	374.949	78.641	SNX4	NM_003794	O95219	Hs.267812	sorting nexin 4
41227_at	4.469	8.839	956	571.5	4.085	8.286	1402.47	394.795	OCRL	NM_000276	Q01968	Hs.181060	phosphatidylinositol polyphosphate 5-phosphatase isoform a
1920_s_at	4.354	8.411	311.6	173.5	4.078	8.287	146.816	45.939	CCNG1	NM_004060	P51959	Hs.79101	cyclin G1
38063_at	4.468	8.594	1231	691	3.863	8.287	286.293	51.827	HPIP	NM_020524		Hs.8068	hematopoietic PBX-interacting protein
2018_at	4.585	8.843	44.667	30	4.587	8.288	23.45	22.196	GJA1	NM_000165	P17302	Hs.74471	connexin 43
35705_at	4.186	8.407	471	211	3.714	8.288	375.379	72.164	NR1D2	NM_005126	Q14995	Hs.37288	nuclear receptor subfamily 1, group D, member 2
34683_at	4.411	8.389	138.667	78.5	4.587	8.289	17.621	17.621				Hs.349261	ESTs
37734_at	4.344	8.243	576	463.5	3.895	8.289	1323.85	375	DIP2	NM_015151	Q14689	Hs.322903	disco-interacting protein 2 (Drosophila) homolog
1085_s_at	4.513	8.663	705	400.5	4.403	8.291	615.454	301.863	PLCG2	NM_002661	P16885	Hs.75648	phospholipase C, gamma 2 (phosphatidylinositol-specific)
40210_at	4.546	8.747	790.6	598.5	4.287	8.293	1354.71	776.275	RAB13	NM_002870	P51153	Hs.151536	RAB13, member RAS oncogene family
32039_at	4.328	8.619	933	328.5	3.868	8.296	774.115	118.769	AP3B1	NM_003664	O00203	Hs.155172	adaptor-related protein complex 3, beta 1 subunit
34839_at	4.499	8.44	633	438	4.345	8.297	1173.79	503.199	PITRM1	NM_014889		Hs.260116	metalloprotease 1
36981_at	4.419	8.501	1568	1317.5	4.319	8.299	7044.57	5048.05	SRP9	NM_003133	P49458	Hs.75975	signal recognition particle 9kDa
39160_at	4.536	8.333	749	749	4.481	8.299	1116.45	941.586	PDHB	NM_000925	P11177	Hs.979	pyruvate dehydrogenase (lipoamide) beta
34099_f_at	4.345	8.422	1807.6	752.5	4.303	8.3	2604.82	1183.86	NAP1L1	NM_004537	P55209	Hs.302649	nucleosome assembly protein 1-like 1
1461_at	4.432	8.514	2825.5	1852.5	4.312	8.301	9905.32	5450.4	NFKBIA	NM_020529	P25963	Hs.81328	nuclear factor of kappa light polypeptide gene enhancer in B-cells inhibitor, alpha
1715_at	4.027	8.723	1293	245	3.211	8.302	3390.76	251.991	TNFSF10	NM_003810	P50591	Hs.83429	tumor necrosis factor (ligand) superfamily, member 10
32087_at	4.326	8.587	573.5	189.5	4.069	8.305	370.455	85.839	HSF2	NM_004506	Q03933	Hs.158195	heat shock transcription factor 2
41742_s_at	4.552	8.603	535.5	446	4.491	8.305	689.602	496.973	OPTN	NM_021980		Hs.278898	optineurin
40464_g_at	4.392	8.06	501	459	4.301	8.306	643.756	388.844				Hs.374468	EST
609_f_at	4.047	9	13539	2066	4.001	8.306	7083.94	1822.38	MT1B_HUMAN		P07438	Hs.36102	ESTs, Highly similar to SMHU1B metallothionein 1B - human [H.sapiens]
32232_at	4.528	8.454	1065	1065	4.464	8.307	1843.01	1823.16	NDUFB5	NM_002492	O43674	Hs.19236	NADH dehydrogenase (ubiquinone) 1 beta subcomplex, 5, 16kDa
34350_at	4.484	8.251	319.333	294	4.375	8.307	51.488	28.543	RSN	NM_002956	P30622	Hs.31638	restin (Reed-Steinberg cell-expressed intermediate filament-associated protein)
40063_at	4.499	8.678	892.2	731.5	4.236	8.307	745.725	478.29	NDP52	NM_005831		Hs.154230	nuclear domain 10 protein
1877_g_at	4.452	8.224	268	184	4.078	8.308	172.769	32.416
33877_s_at	4.387	8.42	714.333	597.5	4.252	8.309	1917.68	1374.17				Hs.243901	EST
36952_at	4.582	8.45	1052.5	1052.5	4.531	8.311	1811.28	1811.28	HADHA	NM_000182	P40939	Hs.75860	hydroxyacyl-Coenzyme A dehydrogenase/3-ketoacyl-Coenzyme A thiolase/enoyl-Coenzyme A hydratase (trifunctional protein), alpha subunit
38767_at	4.272	8.203	511	332	3.897	8.311	477.936	110.959	SPRY1		O43609	Hs.88044	EST, Weakly similar to SPY2_HUMAN Sprouty homolog 2 (Spry-2) [H.sapiens]
193_at	4.238	8.695	1095.5	227.5	3.17	8.312	900.295	50.886	TAF9	NM_003187	Q16594	Hs.60679	TBP-associated factor 9
37038_at	4.313	8.583	692.5	326	4.283	8.312	864.895	496.72	ABCD3	NM_002858	P28288	Hs.76781	ATP-binding cassette, sub-family D, member 3
41156_g_at	4.481	8.515	1183.33	1021	4.387	8.313	3460.56	2485.66	CTNNA1	NM_001903	P35221	Hs.178452	catenin (cadherin-associated protein), alpha 1, 102kDa
33343_at	4.424	8.417	483.5	363	4.309	8.315	260.543	187.541	RNF14	NM_004290	Q9UBS8	Hs.215857	ring finger protein 14
41314_at	4.437	8.598	3695	1401	4.379	8.315	4946.6	2170.82	CS	NM_004077	O75390	Hs.239760	citrate synthase precursor
35199_at	4.464	8.201	246.5	239	4.432	8.316	91.447	50.85	KIAA0982	NM_014023	Q9Y2I8	Hs.27207	KIAA0982 protein
32312_at	2.932	8.37	1107.5	54.5	2.52	8.318	322.374	9.781	TPM2	NM_003289	P06468	Hs.300772	tropomyosin 2 (beta)
38114_at	4.462	8.46	1270	1079	4.339	8.318	7963.68	5565.21	RAD21	NM_006265		Hs.81848	RAD21 homolog
40844_at	4.5	8.455	153.5	134	4.337	8.319	104.392	59.898	TSBP	NM_014633		Hs.173288	likely ortholog of mouse TPR-containing, SH2-binding phosphoprotein
41170_at	4.436	8.402	732	659.5	4.407	8.319	1616.54	1088.48	KIAA0663	NM_014827		Hs.17969	KIAA0663 gene product
37965_at	4.44	8.658	808	303.5	3.145	8.324	766.721	47.203	PARVB	NM_013327	Q9HBI1	Hs.8836	parvin, beta
1497_at	4.276	8.414	838	420.5	4.416	8.325	871.248	695.052	LTBR	NM_002342	P36941	Hs.1116	lymphotoxin beta receptor
40689_at	2.893	8.268	1230.5	52	1.715	8.325	1467.98	19.114	SEL1L	NM_005065	Q9UBV2	Hs.181300	sel-1 suppressor of lin-12-like
41597_s_at	4.529	8.611	729	543	4.458	8.326	1096.74	832.227	SEC22L1	NM_004892		Hs.50785	vesicle trafficking protein sec22b
41091_at	4.456	8.509	947.5	565	4.226	8.328	2695.85	1046.15	FALZ	NM_004459	Q12830	Hs.99872	fetal Alzheimer antigen
506_s_at	4.417	8.247	527.5	396.5	4.286	8.328	55.789	24.746	STAT5A	NM_003152	P42229	Hs.167503	signal transducer and activator of transcription 5A
32615_at	4.388	8.188	389.667	286.5	4.324	8.33	763.115	416.86	DARS	NM_001349	P14868	Hs.80758	aspartyl-tRNA synthetase
39054_at	3.579	8.28	8640.5	858.5	3.709	8.331	9158.52	1052.74	GSTM1	NM_000561	P09488	Hs.301961	glutathione S-transferase M1 isoform 1
31804_f_at	4.43	8.756	2395	752	4.344	8.332	1873.81	837.128	SULT1A3	NM_003166	P50224	Hs.274614	sulfotransferase family, cytosolic, 1A, phenol-preferring, member 3
34783_s_at	4.396	8.082	765	503	4.338	8.332	692.464	334.685	BUB3	NM_004725	O43684	Hs.40323	BUB3 budding uninhibited by benzimidazoles 3 homolog
39556_at	4.441	8.563	1198	654	4.458	8.332	626.414	395.442	SPTBN1	NM_003128	Q01082	Hs.107164	spectrin, beta, non-erythrocytic 1
40912_s_at	4.423	9.176	1924.33	476.5	3.273	8.333	2431.98	173.309	BPHL	NM_004332		Hs.351334	biphenyl hydrolase-like
1199_at	4.455	8.537	2721	1685	4.362	8.334	4706.79	2354.13	IF41_HUMAN		P04765	Hs.356129	ESTs, Highly similar to S33681 translation initiation factor eIF-4A.I - human [H.sapiens]
32595_at	4.446	8.678	304.5	220	4.37	8.334	574.622	398.501	GRSF1	NM_002092	Q12849	Hs.309763	G-rich RNA sequence binding factor 1
37615_at	4.453	8.919	808	419	4.044	8.334	342.994	124.585	GRB10	NM_005311	Q13322	Hs.81875	growth factor receptor-bound protein 10
35016_at	3.944	8.906	15189	2135.5	3.49	8.335	17149.4	2276.66	CD74	NM_004355	P04233	Hs.84298	CD74 antigen (invariant polypeptide of major histocompatibility complex, class II antigen-associated)
39516_at	4.55	8.401	224.5	224.5	4.563	8.335	75.828	70.577	POP5	NM_015918		Hs.279913	RNase MRP/RNase P protein-like
40826_at	4.372	8.42	587.5	392.5	4.361	8.335	998.983	581.089	KP78_HUMAN		P27448	Hs.372567
38801_at	4.54	8.239	1174	1174	4.548	8.337	3555.08	3555.08	VAPA	NM_003574		Hs.9006	vessicle-associated membrane protein (VAMP)-associated protein of 33 kDa
38824_at	4.497	8.437	348.5	246.5	4.527	8.339	87.641	83.467	HTATIP2	NM_006410		Hs.90753	HIV-1 Tat interactive protein 2, 30kDa
158_at	4.439	7.991	119.5	119.5	4.572	8.341	151.526	151.526	DNAJB4	NM_007034	Q9UDY4	Hs.41693	DnaJ (Hsp40) homolog, subfamily B, member 4
41531_at	4.121	8.609	1163.5	370	3.501	8.341	3804.55	546.507	TM4SF1	NM_014220	P30408	Hs.351316	transmembrane 4 superfamily member 1
35644_at	4.311	7.939	223.4	144	4.045	8.342	106.075	24.576	COP1	NM_022457		Hs.105737	constitutive photomorphogenic protein
34346_at	4.611	8.707	763	763	4.569	8.343	500.719	500.719	PRKAG1	NM_002733	P54619	Hs.3136	protein kinase, AMP-activated, gamma 1 non-catalytic subunit
38012_at	3.766	8.916	2106	205	1.814	8.344	754.382	10.91	FBN2	NM_001999	P35556	Hs.79432	fibrillin 2 (congenital contractural arachnodactyly)
38651_at	4.289	8.786	1274.33	552	4.113	8.346	3031.9	1333.59	FEZ2	NM_005102		Hs.103419	zygin 2
39354_at	4.555	8.693	1155	916	4.491	8.346	2813.27	2174.34	AOP2	NM_004905	P30041	Hs.120	anti-oxidant protein 2 (non-selenium glutathione peroxidase, aci
40615_at	4.438	8.446	595	429.5	4.14	8.346	1158.99	406.934	FLJ21439	NM_025137		Hs.288872	hypothetical protein FLJ21439
34826_at	4.422	8.526	4795.5	1943.5	4.377	8.349	6854.03	3166.86	SDHA	NM_004168	P31040	Hs.469	succinate dehydrogenase complex, subunit A, flavoprotein precursor
571_at	4.409	8.483	3490.6	1903.5	4.344	8.349	6488.76	3925.24	NAP1L1	NM_004537	P55209	Hs.302649	nucleosome assembly protein 1-like 1
32240_at	4.565	8.627	463	417.5	4.397	8.35	51.398	32.453	PSMD5	NM_005047	Q16401	Hs.193725	proteasome 26S non-ATPase subunit 5
34695_at	4.462	8.912	1443.5	725	3.952	8.351	870.986	207.646	SMARCD2	NM_003077		Hs.250581	SWI/SNF-related matrix-associated actin-dependent regulator of chromatin d2
41313_at	4.489	8.282	346	281	4.49	8.352	163.927	137.671	OSBP	NM_002556	P22059	Hs.24734	oxysterol binding protein
34337_s_at	4.3	8.241	366.5	201.5	3.821	8.356	433.552	96.315	M96	NM_007358	Q9Y483	Hs.31016	putative DNA binding protein
35682_at	4.24	8.247	417	211.5	4.022	8.356	274.341	76.329	ZAP	NM_020119		Hs.35254	hypothetical protein FLB6421
2069_s_at	4.476	8.595	1912.33	1265.5	4.315	8.359	4490.86	2187.53	CTNNA1	NM_001903	P35221	Hs.178452	catenin (cadherin-associated protein), alpha 1, 102kDa
40081_at	4.232	8.761	5178	1663.5	3.859	8.359	5073.76	1211.1
33305_at	4.031	8.195	612.5	219	3.721	8.365	1198.63	202.417	SERPINB1	NM_030666	P30740	Hs.183583	serine (or cysteine) proteinase inhibitor, clade B (ovalbumin), member 1
37675_at	4.47	8.564	7801.5	3210	4.495	8.366	19027	9717.93	SLC25A3	NM_002635	Q00325	Hs.78713	phosphate carrier precursor isoform 1b
38101_at	4.283	8.609	1098.5	299	3.792	8.366	1637.98	199.128	BDG-29	NM_015144		Hs.81505	BDG-29 protein
40953_at	4.472	8.622	1246.5	747.5	4.298	8.367	6368.17	2777.97	CNN3	NM_001839	Q15417	Hs.194662	calponin 3
41172_at	2.653	7.851	1667.67	78.5	3.499	8.367	5457.3	431.696	ARSDR1	NM_016026		Hs.179817	androgen-regulated short-chain dehydrogenase/reductase 1
37370_i_at	4.449	9.349	102.5	20	3.452	8.368	50.958	4.158	NFATC4	NM_004554	Q14934	Hs.77810	nuclear factor of activated T-cells, cytoplasmic, calcineurin-dependent 4
37877_at	4.312	8.729	296	131.5	4.618	8.368	4.46	4.46	DKFZP564C103	NM_015654		Hs.144058	DKFZP564C103 protein
41753_at	4.469	8.848	3650.5	1923.5	4.166	8.368	4306.69	1465.42	ACTN4	NM_004924	O43707	Hs.182485	actinin, alpha 4
39037_at	4.308	8.481	1543.5	659.5	4.11	8.369	2843.49	900.391				Hs.355536	ESTs
40440_at	4.364	8.831	1439.5	663	3.803	8.37	458.077	91.407	PAI-RBP1	NM_015640		Hs.165998	PAI-1 mRNA-binding protein
32194_at	4.338	7.971	577	388	4.462	8.371	901.7	443.752	CBF2	NM_005760	Q03701	Hs.184760	CCAAT-box-binding transcription factor
34773_at	4.594	8.757	675	675	4.524	8.371	1857.52	1697.33	TBCA_HUMAN		O75347	Hs.355627	ESTs, Highly similar to TBCA_HUMAN Tubulin-specific chaperone A (Tubulin-folding cofactor A) (CFA) (TCP1-chaperonin cofactor A) [H.sapiens]
37471_at	4.446	7.842	172	172	4.61	8.371	8.305	8.305	RPP40	NM_006638	O75818	Hs.115823	ribonuclease P, 40kD subunit
41446_f_at	3.999	8.691	19213	3552	3.973	8.371	23638.6	6793.66	MT1F_HUMAN		P04733	Hs.381097	Homo sapiens, RNA helicase-related protein, clone MGC:32732 IMAGE:4041046, mRNA, complete cds
1725_s_at	4.336	8.487	480.5	279	4.252	8.372	583.199	233.86	ABCA2	NM_001606	Q9BZC7	Hs.94806	ATP-binding cassette, sub-family A, member 2
35750_at	4.432	8.421	406	399	4.396	8.372	460.832	400.956	HT010	NM_018471		Hs.6375	uncharacterized hypothalamus protein HT010
37951_at	4.137	8.415	1115.5	234.5	3.369	8.372	6450.93	443.121	DLC1	NM_006094		Hs.8700	deleted in liver cancer 1
35494_at	4.337	7.897	122.5	118.5	4.502	8.373	38	22.875				Hs.355877	ESTs, Moderately similar to GTR3_HUMAN Solute carrier family 2, facilitated glucose transporter, member 3 (Glucose transporter type 3, brain) [H.sapiens]
691_g_at	3.876	8.607	16508	2988	4.024	8.373	13389.2	4557.89	P4HB	NM_000918	P07237	Hs.75655	procollagen-proline, 2-oxoglutarate 4-dioxygenase (proline 4-hydroxylase), beta polypeptide (protein disulfide isomerase; thyroid hormone binding protein p55)
34278_at	4.473	8.594	2083	1449.5	4.406	8.374	8822.98	6337.94	IF1A_HUMAN		P47813	Hs.380711
33895_at	4.252	8.414	831.5	359.5	4.187	8.378	991.148	430.522	SH3YL1	NM_015677		Hs.25213	hypothetical protein DKFZP586F1318
38110_at	4.47	8.714	1901.5	1235	4.28	8.378	3167.56	1822.99	SDCBP	NM_005625	O00560	Hs.8180	syndecan binding protein (syntenin)
292_s_at	4.241	8.169	670	437	4.181	8.379	432.754	164.133
37535_at	4.382	8.556	343.5	205.5	3.871	8.379	358.783	109.321	CREB1	NM_004379	P16220	Hs.79194	cAMP responsive element binding protein 1 isoform A
36432_at	4.454	8.266	267.333	194	4.332	8.381	221.621	115.695	MCCC2	NM_022132	Q9HCC0	Hs.167531	methylcrotonoyl-Coenzyme A carboxylase 2 (beta)
37420_i_at	3.759	8.595	11443	1383.5	3.5	8.381	18005.3	2032.96				Hs.380777
37506_at	4.367	8.643	393.5	212	4.259	8.381	949.609	452.844	FNBP3	NM_017892		Hs.107213	similar to formin binding protein 3; formin binding protein 11
38681_at	4.199	8.566	2323.8	889.5	4.158	8.381	5365.95	2568.51	EIF3S6	NM_001568	Q64252	Hs.106673	murine mammary tumor integration site 6 (oncogene homolog)
39147_g_at	4.471	8.731	946	682.5	3.988	8.381	701.79	267.638	ATRX	NM_000489	P46100	Hs.96264	transcriptional regulator ATRX isoform 1
953_g_at	4.336	8.576	904	390	4.168	8.382	1043.44	323.114
40184_at	4.376	8.542	542.333	411.5	4.137	8.383	898.731	488.445	CSNK1A1	NM_001892	P48729	Hs.283738	casein kinase 1, alpha 1
34413_at	4.47	8.359	292.5	233	4.285	8.384	172.148	90.692	NUDEL	NM_030808		Hs.3850	LIS1-interacting protein NUDEL; endooligopeptidase A
38652_at	4.511	8.802	770.5	578	4.379	8.385	1085.24	683.867	FLJ20154	NM_017787		Hs.10346	hypothetical protein FLJ20154
2020_at	3.975	8.362	1170	349	3.669	8.386	509.217	80.62	CCND1	NM_053056	P24385	Hs.82932	cyclin D1
38422_s_at	2.576	8.735	5689	163	2.104	8.388	11055	238.671	FHL2	NM_001450	Q14192	Hs.8302	four and a half LIM domains 2
34893_at	4.541	8.458	1086	801	4.527	8.389	1418.2	1185.33	NDUFV2	NM_021074	P19404	Hs.51299	NADH dehydrogenase (ubiquinone) flavoprotein 2, 24kDa
36948_at	4.387	8.534	1502	976.5	4.321	8.389	3498.36	1814.28	CRI1	NM_014335		Hs.75847	CREBBP/EP300 inhibitory protein 1
39817_s_at	4.344	8.677	1730.67	589.5	4.071	8.389	21.709	5.037	RCL	NM_006443		Hs.109752	putative c-Myc-responsive
40618_at	4.415	8.702	504	234	4.201	8.389	1290.39	429.033	H41	NM_017548		Hs.283690	hypothetical protein H41
838_s_at	4.552	8.965	2519	1259.5	4.258	8.389	1326.04	570.289	UBE2I	NM_003345		Hs.84285	ubiquitin-conjugating enzyme E2I (UBC9 homolog, yeast)
31739_at	4.541	8.003	57	54	4.452	8.391	39.395	19.829				Hs.129019	EST
34075_at	4.323	7.943	153.5	106	4.57	8.391	78.106	78.106	RNF3	NM_006315		Hs.8834	ring finger protein 3
38695_at	4.532	8.46	809	809	4.506	8.391	1068.86	1068.86	NDUFS4	NM_002495	O43181	Hs.10758	NADH dehydrogenase (ubiquinone) Fe-S protein 4, 18kDa (NADH-coenzyme Q reductase)
37663_at	4.365	8.501	482	330.5	4.294	8.392	883.512	597.889	DDX1	NM_004939	Q92499	Hs.78580	DEAD/H (Asp-Glu-Ala-Asp/His) box polypeptide 1
1563_s_at	4.187	8.904	3518	704	3.526	8.393	2208.35	234.507	TNFRSF1A	NM_001065	P19438	Hs.159	tumor necrosis factor receptor 1 precursor
34385_at	4.54	8.546	727	547.5	4.525	8.393	1277.92	955.654	C560_HUMAN		Q99643	Hs.355964	ESTs, Highly similar to C560_HUMAN Succinate dehydrogenase cytochrome B560 subunit, mitochondrial precursor (QPS1) (CII-3) (Succinate dehydrogenase complex subunit C) (Succinate-ubiquinone oxidoreductase cytochrome B large subunit) (CYBL) [H.sapiens]
39088_at	4.524	8.667	2779	2007	4.421	8.393	3033.24	1760.8	NIFIE14	NM_032635		Hs.9234	seven transmembrane domain protein
34323_at	4.382	8.419	537.2	435.5	4.369	8.394	688.756	434.157	TRIP15	NM_004236	Q15647	Hs.30212	thyroid receptor interacting protein 15
37033_s_at	4.249	8.859	9637	1984.5	4.081	8.394	9550.71	2140.04	GPX1	NM_000581	P07203	Hs.76686	glutathione peroxidase 1
777_at	4.525	8.63	964.5	824.5	4.426	8.395	2413.17	1537.29	GDI2	NM_001494	P50395	Hs.56845	GDP dissociation inhibitor 2
36585_at	4.509	8.584	2794	1742	4.486	8.396	3983.64	3597.93	ARF4	NM_001660	P18085	Hs.75290	ADP-ribosylation factor 4
396_f_at	4.256	8.785	3828	1194	4.032	8.396	1866.14	585.977	EPOR	NM_000121		Hs.89548	erythropoietin receptor precursor
40867_at	4.416	8.301	4236.5	2454	4.4	8.396	6948.76	4520.14	PPP2R1A	NM_014225	P30153	Hs.173902	protein phosphatase 2 (formerly 2A), regulatory subunit A (PR 65), alpha isoform
40037_at	1.576	8.553	2040	20	1.629	8.397	816.752	9.358	XPNPEP2	NM_003399		Hs.57922	X-prolyl aminopeptidase 2, membrane-bound
36654_s_at	4.482	8.538	2047.5	1618	4.361	8.399	6004.62	3950.25	HNRPA2B1	NM_002137	P22626	Hs.232400	heterogeneous nuclear ribonucleoprotein A2/B1 isoform A2
1760_s_at	4.457	8.75	388	174	3.824	8.4	89.573	11.262	PTPN7	NM_002832	P35236	Hs.35	protein tyrosine phosphatase, non-receptor type 7 isoform 1
31583_at	4.463	8.892	10915.8	5656	4.482	8.4	28272.2	22405.7	RS8_HUMAN		P09058	Hs.355986	ESTs, Highly similar to S25022 ribosomal protein S8, cytosolic - human [H.sapiens]
36099_at	4.471	8.211	144.5	142	4.504	8.402	89.464	56.187	SRP46	NM_032102		Hs.155160	46kD arginine/serine-rich splicing factor
39728_at	3.256	8.227	14085	1471	2.768	8.402	17773.3	1126.65	IFI30	NM_006332	P13284	Hs.14623	interferon, gamma-inducible protein 30
31623_f_at	3.812	8.405	16461.5	2690	4.012	8.403	44673.2	11221.7	MT1A_HUMAN		P04731	Hs.374810	Homo sapiens, Similar to RNA helicase-related protein, clone MGC:32848 IMAGE:4723818, mRNA, complete cds
36171_at	4.395	8.506	840.5	594.5	4.312	8.403	2820.61	1726.19	PC4	NM_006713	P53999	Hs.349506	activated RNA polymerase II transcription cofactor 4
36069_at	3.444	8.463	1430	104	1.121	8.404	1796.14	13.241	SRGAP2			Hs.5003	SLIT-ROBO Rho GTPase-activating protein 2
38981_at	4.46	8.491	727	567	4.404	8.406	1361.55	1129.4	NDUFB3	NM_002491	O43676	Hs.109760	NADH dehydrogenase (ubiquinone) 1 beta subcomplex, 3, 12kDa
549_at	4.357	8.345	296.5	217	4.343	8.406	200.894	106.418	RARS	NM_002887	P54136	Hs.180832	arginyl-tRNA synthetase
33113_at	4.205	8.714	1864	480	3.746	8.407	6138.82	982.455	CITED2	NM_006079	Q99967	Hs.82071	Cbp/p300-interacting transactivator, with Glu/Asp-rich carboxy-terminal domain, 2
41485_at	4.506	8.691	2705	2103	4.404	8.407	9257.85	6002.99	LDHA	NM_005566	P00338	Hs.2795	lactate dehydrogenase A
33101_g_at	2.661	9.184	3054.5	60	2.833	8.408	449.38	15.914	FETUB	NM_014375	Q9UGM5	Hs.81073	fetuin B
33230_at	4.288	8.188	465.5	362	4.306	8.408	97.249	54.256	NMP200	NM_014502		Hs.173980	nuclear matrix protein NMP200 related to splicing factor PRP19
33819_at	4.395	8.496	3988	2781	4.291	8.408	12781.5	8346.42	LDHB	NM_002300	P07195	Hs.234489	lactate dehydrogenase B
36456_at	4.478	8.744	235	173	4.366	8.408	101.562	58.432	DKFZP564I052			Hs.5364	DKFZP564I052 protein
1511_at	3.384	9.163	450	20	2.226	8.41	233.017	5.063	SHC3	NM_016848		Hs.151123	neuronal Shc
37421_f_at	3.894	8.582	14122	2129.5	3.918	8.41	15724	2836.97				Hs.380777
1867_at	4.483	8.407	870.667	700.5	4.58	8.411	235.217	235.217	CFLAR	NM_003879	O15519	Hs.195175	CASP8 and FADD-like apoptosis regulator
31855_at	4.512	8.534	838.5	616.5	4.397	8.412	885.228	534.411	SRPX	NM_006307	P78539	Hs.15154	sushi-repeat-containing protein, X chromosome
1152_i_at	3.235	8.569	3540	182.5	3.133	8.414	25839.1	1281.68
40039_g_at	4.523	8.748	622.5	375	4.471	8.414	71.347	44.877	ST7	NM_018412		Hs.5814	suppression of tumorigenicity 7 isoform a
40506_s_at	4.432	8.666	1757	795.5	4.304	8.414	2684.7	1058.98	PAB4_HUMAN		Q13310	Hs.376707
227_g_at	4.468	8.566	2865	2389.5	4.377	8.415	6731.3	5205.38	PRKAR1A	NM_002734	P10644	Hs.183037	protein kinase, cAMP-dependent, regulatory, type I, alpha
33694_at	4.104	8.031	573.667	182.5	2.011	8.415	273.283	4.355	PGM5	NM_021965	Q15124	Hs.167473	phosphoglucomutase 5
36500_at	4.534	8.019	422	422	4.615	8.416	20.895	20.895	H105E3	NM_015922	Q15738	Hs.57698	NAD(P) dependent steroid dehydrogenase-like; H105e3
38429_at	3.875	8.202	5936	1087.5	3.927	8.416	7244.02	1318.33				Hs.380802	ESTs, Highly similar to G01880 fatty-acid synthase (EC 2.3.1.85) (version 2) - human [H.sapiens]
41625_at	4.51	8.498	471	342.5	4.401	8.416	975.603	471.147	TRAP240	NM_005121		Hs.11861	thyroid hormone receptor-associated protein, 240 kDa subunit
37713_at	1.947	8.167	6448	171.5	2.033	8.419	11298.7	224.655	ACY1	NM_000666	Q03154	Hs.334707	aminoacylase 1
40333_at	4.358	8.078	168.8	126.5	4.484	8.419	21.724	9.794	BMP4	NM_001202	P12644	Hs.68879	bone morphogenetic protein 4 preproprotein
38765_at	4.361	8.611	369.667	200	3.954	8.42	913.963	280.208	DICER1	NM_030621	Q9UPY3	Hs.87889	Dicer1, Dcr-1 homolog
36739_at	4.425	8.254	251.5	169.5	4.439	8.422	111.375	61.764	PDK4	NM_002612	Q16654	Hs.8364	pyruvate dehydrogenase kinase, isoenzyme 4
38796_at	2.887	8.573	15412	664.5	2.743	8.422	20016.4	899.45	C1QB	NM_000491	P02746	Hs.8986	complement component 1, q subcomponent, beta polypeptide precursor
39376_at	4.412	8.48	624.5	427.5	4.323	8.423	1586.99	854.409				Hs.12259	homeodomain interacting protein kinase 1-like protein
36116_at	4.038	7.94	433	218	4.071	8.424	107.856	38.105	TRIP10	NM_004240	Q15642	Hs.73999	thyroid hormone receptor interactor 10
33660_at	4.439	8.744	9774.5	4918	4.444	8.425	45071.1	34190.3	RPL5	NM_000969		Hs.180946	ribosomal protein L5
38325_at	4.519	8.043	239	239	4.539	8.425	93.849	72.225	MINPP1	NM_004897		Hs.95907	multiple inositol polyphosphate histidine phosphatase, 1
38011_at	4.401	8.371	692	509.5	4.382	8.426	1268.28	864.911	C19orf2	NM_003796	O94763	Hs.7943	RPB5-mediating protein isoform a
40476_s_at	4.453	8.518	316.5	200.5	4.111	8.426	248.58	88.016	ILF1	NM_004514	Q01167	Hs.296281	interleukin enhancer-binding factor 1
40370_f_at	4.117	8.889	5203	869	4.044	8.427	3351.41	767.979	HLA-G	NM_002127	P17693	Hs.73885	major histocompatibility complex, class I, G precursor
38320_s_at	3.988	7.14	1070	949.5	4.392	8.428	34.677	13.021	LIPE	NM_005357	Q05469	Hs.95351	hormone-sensitive lipase
40622_r_at	4.408	8.604	2438.5	1294.5	4.406	8.428	1002.43	647.843	UBE3B			Hs.17639	ubiquitin protein ligase
39672_at	4.368	8.337	495	231	4.112	8.429	384.751	77.786	PTPN7	NM_002832	P35236	Hs.35	protein tyrosine phosphatase, non-receptor type 7 isoform 1
1276_g_at	4.222	8.562	1432.5	501.5	3.851	8.431	311.525	81.532	RBPMS	NM_006867	Q93062	Hs.80248	RNA-binding protein gene with multiple splicing
32315_at	4.413	8.731	11858.5	5664	4.416	8.431	27750.6	20905.7	RPS24	NM_001026	P16632	Hs.180450	ribosomal protein S24 isoform c
37215_at	4.098	8.522	338.5	106.5	3.615	8.431	823.743	123.684	PYGL	NM_002863	P06737	Hs.771	phosphorylase, glycogen; liver (Hers disease, glycogen storage disease type VI)
33192_g_at	4.423	8.367	348	238.5	3.876	8.432	578.331	141.064	FLJ10512	NM_018121		Hs.93581	hypothetical protein FLJ10512
35302_at	4.54	8.72	1782.5	1104.5	4.355	8.432	2404.42	1185.21	NXF1	NM_006362	Q9UBU9	Hs.323502	nuclear RNA export factor 1
36221_at	4.163	8.064	287.5	173	4.302	8.432	125.148	65.862	ACYP2	NM_138448	P14621	Hs.31791	muscle-type acylphosphatase 2
40988_at	4.419	8.402	632.4	551	4.309	8.432	1353.96	852.691	YME1L1	NM_014263		Hs.206521	YME1-like 1 isoform 3
37000_at	4.264	8.749	2323	605.5	4.015	8.434	6286.32	1185.89	DKFZP564B167	NM_015415	O95563	Hs.76285	DKFZP564B167 protein
1979_s_at	4.59	8.751	188.5	166	4.528	8.435	68.852	62.456	NOL1	NM_006170	P46087	Hs.15243	nucleolar protein 1, 120kDa
39139_at	4.275	8.474	1369.5	507	4.451	8.435	2669.92	1617.85	SPC18	NM_014300	O75957	Hs.9534	signal peptidase complex (18kD)
32533_s_at	3.69	9.066	4801	380	3.944	8.436	2201.19	404.003	VAMP5	NM_006634	O95183	Hs.74669	vesicle-associated membrane protein 5 (myobrevin)
125_r_at	x	x	x	x	3.583	8.438	2399.55	208.198
40096_at	4.497	8.699	2425.5	1565.5	4.441	8.438	3831.83	3151.69	ATP5A1	NM_004046	P25705	Hs.155101	ATP synthase, H+ transporting, mitochondrial F1 complex, alpha subunit, isoform 1, cardiac muscle
31557_at	4.522	8.745	15417	9908	4.312	8.439	24776.3	12306	TYB4_HUMAN		P01253	Hs.380717
37695_at	4.274	8.184	552	266.5	3.914	8.44	412.539	85.226	UBCE7IP4	NM_014746	P50876	Hs.78894	KIAA0161 gene product
38283_at	4.476	8.459	513	353.5	3.998	8.441	581.797	95.368	EBAG9	NM_004215	O00559	Hs.9222	estrogen receptor binding site associated antigen 9
40955_at	4.532	8.597	1798	1359.5	4.46	8.441	2368.73	1622.15	PTOV1	NM_017432		Hs.19555	prostate tumor over expressed gene 1
37039_at	4.136	8.75	17069	3691	3.805	8.442	21878.3	4886.46	HLA-DRA	NM_019111	P01903	Hs.76807	major histocompatibility complex, class II, DR alpha precursor
37659_at	4.601	8.648	420.5	420.5	4.564	8.442	823.669	685.54	IMMT	NM_006839		Hs.78504	inner membrane protein, mitochondrial (mitofilin)
39091_at	4.343	8.659	372.5	219	4.305	8.442	1207.62	634.018	JWA	NM_006407		Hs.92384	cytoskeleton related vitamin A responsive protein
33443_at	4.378	8.496	2048.5	1471	4.162	8.444	5335.55	2860.7	TDE1L	NM_020755		Hs.146668	KIAA1253 protein
39744_at	4.378	8.672	572.4	348	4.36	8.445	1444.6	887.73	DDX3	NM_001356	O00571	Hs.380774	DEAD/H (Asp-Glu-Ala-Asp/His) box polypeptide 3
31497_at	3.994	8.554	2584.5	434.5	3.755	8.446	1610.95	238.56	GAGE2	NM_001472	Q13066	Hs.367724	G antigen 2
35986_at	4.453	8.867	683	248.5	4.545	8.447	66.932	46.773	MYST1	NM_032188		Hs.42343	MYST histone acetyltransferase 1
36666_at	4	8.71	21914	4558.5	4.153	8.447	20952.3	9206.05	P4HB	NM_000918	P07237	Hs.75655	procollagen-proline, 2-oxoglutarate 4-dioxygenase (proline 4-hydroxylase), beta polypeptide (protein disulfide isomerase; thyroid hormone binding protein p55)
38757_at	4.585	8.857	338.5	291.5	4.577	8.447	243.384	243.384	PDAP1	NM_014891	Q13442	Hs.278426	PDGFA associated protein 1
31918_at	4.234	8.119	455.5	150.5	2.594	8.448	417.517	11.586	PROX1	NM_002763	Q92786	Hs.159437	prospero-related homeobox 1
39252_at	4.349	7.917	134.5	111.5	4.441	8.448	98.861	57.688	SUCLG2		Q96I99	Hs.247309	succinate-CoA ligase, GDP-forming, beta subunit
40893_at	4.45	8.746	276.5	154.5	4.182	8.448	408.217	175.661	SUCLA2	NM_003850	Q9P2R7	Hs.182217	succinate-CoA ligase, ADP-forming, beta subunit
1728_at	4.517	8.764	1577	1064	4.27	8.449	1451.12	635.211	BMI1	NM_005180	P35226	Hs.380403	B lymphoma Mo-MLV insertion region
34768_at	4.322	8.384	495.5	300.5	4.251	8.449	185.811	81.649	TXNDC	NM_030755		Hs.24766	thioredoxin domain containing
33867_s_at	4.167	8.911	994.6	329	4.015	8.451	2377.18	731.275				Hs.374636	ESTs, Moderately similar to RNA binding motif, single stranded interacting protein 1, isoform d; c-myc gene single strand binding protein 2; suppressor of cdc 2 (cdc13) with RNA binding motif 2 [Homo sapiens] [H.sapiens]
38095_i_at	3.935	8.697	12860	1808	3.607	8.454	15021.5	1952.72	HLA-DPB1	NM_002121	P04440	Hs.814	major histocompatibility complex, class II, DP beta 1 precursor
40165_at	4.28	8.721	1052	510	3.89	8.454	2434.26	741.876	SE20-4	NM_022117		Hs.136164	cutaneous T-cell lymphoma-associated tumor antigen se20-4
31952_at	4.467	8.662	8601.5	4697.5	4.456	8.455	20768.4	16846.7	RPL6	NM_000970	Q02878	Hs.349961	ribosomal protein L6
33406_at	4.47	8.132	194.5	194.5	4.579	8.455	25.185	19.438	C22orf2	NM_015373	Q9Y3M2	Hs.227637	chromosome 22 open reading frame 2
36107_at	4.51	8.44	1548.5	1011	4.498	8.455	4196.12	2661.19	ATP5J	NM_001685	P18859	Hs.73851	ATP synthase, H+ transporting, mitochondrial precursor
40488_at	4.227	8.658	700.5	228	3.483	8.455	1398.01	142.065	DMD	NM_000109	P11532	Hs.169470	dystrophin Dp427c isoform
40898_at	4.428	8.631	4683	1962.5	4.222	8.455	6664.66	1657.21	SQSTM1	NM_003900		Hs.182248	sequestosome 1
41155_at	4.441	8.609	3162.67	2031	4.308	8.455	7206.03	3624.37
34855_at	4.43	8.437	234.5	170	4.376	8.456	39.294	20.83				Hs.374662
38899_s_at	4.588	8.951	263	203	4.581	8.456	53.075	53.075	MFN1	NM_017927		Hs.197877	mitofusin 1 isoform 2
36633_at	4.492	8.654	430.5	297	4.292	8.457	164.961	77.968
36641_at	4.456	8.543	630	527	4.217	8.457	665.215	342.76	CAPZA2	NM_006136	P47755	Hs.75546	capping protein (actin filament) muscle Z-line, alpha 2
40417_at	4.535	8.619	1061.5	607.5	4.363	8.457	5344.33	1748.06	CCT5	NM_012073	P48643	Hs.1600	chaperonin containing TCP1, subunit 5 (epsilon)
34326_at	4.368	8.459	656	413	4.241	8.458	2067.72	887.658	COPB	NM_016451	P53618	Hs.3059	coatomer protein complex, subunit beta
34649_at	4.382	8.307	192.5	149.5	4.44	8.459	386.485	281.292	SSR1	NM_003144	P43307	Hs.250773	signal sequence receptor, alpha
39739_at	4.546	8.713	5987	4541	4.525	8.459	31245.4	30185.2
1030_s_at	4.562	8.871	803	665.5	4.342	8.46	707.968	415.938	TOP1	NM_003286	P11387	Hs.317	DNA topoisomerase I
32833_at	4.277	8.58	941	444	4.177	8.46	2542	898.436	CLK1	NM_004071	P49759	Hs.2083	CDC-like kinase 1
32572_at	4.551	8.698	479.5	442	4.489	8.462	904.575	628.286	USP9X	NM_004652	Q93008	Hs.77578	Drosophila fat facets related, X-linked isoform 1
39424_at	3.804	9.254	1722	149.5	2.89	8.462	108.52	4.003	TNFRSF14	NM_003820	Q92956	Hs.279899	tumor necrosis factor receptor superfamily, member 14 precursor
39594_f_at	3.909	8.598	21975.5	3661	3.671	8.462	19986.3	3096.82	MT1H	NM_005951	P80294	Hs.2667	metallothionein 1H
40635_at	4.34	8.387	3270	1458.5	4.471	8.462	3333.43	2375.84	FLOT1	NM_005803	O75955	Hs.179986	flotillin 1
35799_at	4.341	8.653	314	109	3.697	8.463	620.25	67.968	DNAJB9	NM_012328	Q9UBS3	Hs.6790	DnaJ (Hsp40) homolog, subfamily B, member 9
39718_r_at	4.547	9.579	73.5	28.5	4.364	8.464	193.459	82.707
33126_at	4.261	8.442	578.5	249	3.976	8.466	1972.41	496.649	AD-017	NM_018446		Hs.283737	glycosyltransferase AD-017
41708_at	4.002	7.921	320	75.5	2.99	8.468	146.413	5.834	KIAA1034		Q9UPW6	Hs.12896	KIAA1034 protein
32586_at	4.529	8.334	461.5	461.5	4.535	8.47	58.504	43.305	KIAA0217			Hs.78851	KIAA0217 protein
33297_at	4.446	8.786	535.5	225.5	4.112	8.47	792.474	171.628	MGC19570	NM_145063	Q9Y530	Hs.347128	hypothetical 9.7 kDa protein dJ34B21.3
36162_at	4.376	8.716	8912.5	2789	4.263	8.472	13644	4289.23	BSG	NM_001728	P35613	Hs.74631	basigin
41258_at	4.534	8.719	1162.5	688	4.489	8.472	1769.43	1241.68	POM121	NM_014833	Q9Y2N3	Hs.295112	nuclear pore membrane protein 121
41413_at	4.513	8.842	1579.33	921.5	4.444	8.472	1140.91	560.52	CLPTM1	NM_001294		Hs.106671	cleft lip and palate associated transmembrane protein 1
32166_at	4.27	8.676	10128	3100.5	4.294	8.473	11124.8	4958.48	TLN1	NM_006289	Q9Y490	Hs.375001	talin 1
34358_at	4.537	9.067	1507.5	767.5	4.39	8.474	1811.16	743.532	MRPL23	NM_021134		Hs.3254	mitochondrial ribosomal protein L23
1992_at	4.519	8.896	476.333	279.5	4.459	8.475	37.542	19.208	FHIT	NM_002012	P49789	Hs.77252	fragile histidine triad gene
35681_r_at	4.077	8.142	480.667	175	3.802	8.475	1059.02	197.597	ZFHX1B	NM_014795	O60315	Hs.34871	zinc finger homeobox 1b
36856_at	3.433	8.707	1726	127	1.007	8.475	1666.47	10.649	PP1628	NM_025201		Hs.7159	hypothetical protein PP1628
41757_at	4.181	7.995	247	96.5	4.541	8.475	170.114	97.719	VAPB	NM_004738		Hs.182625	VAMP (vesicle-associated membrane protein)-associated protein B and C
37754_at	4.292	8.565	7446	2908.5	4.298	8.477	5288.67	2638.89	LGALS3BP	NM_005567		Hs.79339	galectin 3 binding protein
538_at	4.318	8.794	1190	429	3.07	8.478	212.526	11.794	CD34	NM_001773	P28906	Hs.374990	CD34 antigen
40048_at	4.475	8.487	586.6	562.5	4.419	8.479	1068.9	606.767	PUM1	NM_014676		Hs.153834	pumilio homolog 1
656_at	4.37	8.709	703.333	303	4.07	8.48	1403.81	393.967	INPP1	NM_002194	P49441	Hs.32309	inositol polyphosphate-1-phosphatase
41771_g_at	4.249	8.899	2566	793.5	3.685	8.481	3554.76	575.174	MAOA	NM_000240	P21397	Hs.183109	monoamine oxidase A
37049_g_at	4.373	8.921	1946	592	3.557	8.482	1008.36	81.867	TOMM34	NM_006809	Q15785	Hs.76927	translocase of outer mitochondrial membrane 34
421_at	4.286	8.571	1123	322.5	3.116	8.482	1838.06	85.027	TPR	NM_003292	P12270	Hs.169750	translocated promoter region (to activated MET oncogene)
32800_at	4.451	8.808	2999	1081	4.292	8.483	2431.45	942.242	RXRA	NM_002957	P19793	Hs.20084	retinoid X receptor, alpha
32846_s_at	4.316	8.421	1067.5	671	4.106	8.483	2662.03	892.512	KTN1	NM_004986		Hs.211577	kinectin 1
31884_at	4.46	8.257	219	178	4.412	8.484	22.447	11.944	MLH3	NM_014381	Q9UHC1	Hs.279843	mutL homolog 3
39681_at	4.111	8.443	711	236.5	4.274	8.486	294.44	115.694	ZNF145	NM_006006	Q05516	Hs.37096	zinc finger protein 145 (Kruppel-like, expressed in promyelocytic leukemia)
35819_at	3.985	8.714	7748.5	1015.5	3.828	8.487	13114.7	1549.46	CYC1	NM_001916	P08574	Hs.289271	cytochrome c-1
37366_at	4.275	8.664	1468.33	508	4.095	8.487	2477.89	655.381				Hs.7780	EST
39166_s_at	3.821	8.476	2951	713	3.843	8.487	10392.1	1967.69	SERPINH2	NM_001235	P50454	Hs.9930	serine (or cysteine) proteinase inhibitor, clade H (heat shock protein 47), member 2
38747_at	4.459	8.868	1480	612.5	3.023	8.488	270.264	18.298	CD34	NM_001773	P28906	Hs.374990	CD34 antigen
40861_at	4.471	8.655	3269	2010	4.369	8.488	9620.65	5335.17	MRGX	NM_012286	Q15014	Hs.173714	MORF-related gene X
31503_at	4.434	8.615	1172	406	4.205	8.49	676.79	145.264
35618_at	4.281	8.533	317	129.5	4.415	8.491	210.309	124.509	HELZ	NM_014877	P42694	Hs.3085	helicase KIAA0054
2063_at	4.455	8.497	136	96.5	4.361	8.492	209.536	109.197	ERCC5	NM_000123	P28715	Hs.48576	XPG-complementing protein
34397_at	4.305	8.524	1381	834.5	4.193	8.492	2767.89	1315.96	OA48-18	NM_006107	O95232	Hs.278670	acid-inducible phosphoprotein
34857_at	4.254	8.521	925.5	286.5	4.086	8.492	2144.84	434.676	FLJ20986	NM_024524	Q9H7F0	Hs.324507	hypothetical protein FLJ20986
40951_at	4.334	8.529	1311.5	832.5	4.087	8.493	2164.9	807.287				Hs.374344
31850_at	4.38	8.588	596.333	310.5	4.073	8.496	528.178	125.953	GCLC	NM_001498	P48506	Hs.151393	glutamate-cysteine ligase
34790_at	4.295	8.099	181.5	127	4.403	8.496	107.85	63.802	ACAT2	NM_005891		Hs.278544	acetyl-Coenzyme A acetyltransferase 2
34368_at	4.392	8.398	768.5	507.5	4.28	8.498	1855.31	746.855	HDAC2	NM_001527	Q92769	Hs.3352	histone deacetylase 2
38253_at	4.45	8.542	668.667	436.5	4.319	8.498	825.016	437.532	AGL	NM_000028	P35573	Hs.904	amylo-1,6-glucosidase, 4-alpha-glucanotransferase isoform 1
41700_at	4.521	8.042	64	64	4.365	8.498	96.495	30.727	F2R	NM_001992	P25116	Hs.128087	coagulation factor II receptor precursor
32124_at	4.459	8.434	137.5	110.5	4.432	8.499	80.561	30.531	THO2			Hs.16411	Tho2
33533_at	4.232	10.834	318	20	4.583	8.5	49.408	45.686	DNAJB4	NM_007034	Q9UDY4	Hs.41693	DnaJ (Hsp40) homolog, subfamily B, member 4
37636_at	4.437	7.604	268	268	4.442	8.5	109.309	44.995	KIAA0215	NM_014735		Hs.82292	KIAA0215 gene product
1224_at	4.272	8.514	981.5	293	3.93	8.501	585.423	92.033	PCTK1	NM_006201	Q00536	Hs.171834	PCTAIRE protein kinase 1 isoform a
31670_s_at	4.293	8.269	294.5	168	4.332	8.501	166.347	66.995	CAMK2G		O76094	Hs.374591
38148_at	4.188	8.326	657.5	182.5	3.741	8.501	1022.37	106.734	CRY1	NM_004075		Hs.151573	cryptochrome 1 (photolyase-like)
35268_at	4.368	8.719	494	278	4.16	8.502	607.177	297.247	AXOT	NM_022826		Hs.5306	axotrophin
38542_at	4.374	8.636	7786.4	4041	4.28	8.502	20780	12812.5	NPM_HUMAN		P06748	Hs.356250	ESTs, Moderately similar to NPM_HUMAN Nucleophosmin (NPM) (Nucleolar phosphoprotein B23) (Numatrin) (Nucleolar protein NO38) [H.sapiens]
39400_at	4.329	8.421	1036.5	484	4.122	8.504	2307.84	669.188	KIAA1055	NM_015079		Hs.126084	KIAA1055 protein
31591_s_at	3.494	8.97	404.5	20	1.723	8.506	660.179	7.618	FHR-4	NM_006684	Q92496	Hs.194776	complement factor H-related 4
37059_at	3.49	8.952	402	20	1.697	8.507	284.458	3.203	GCKR	NM_001486	Q14397	Hs.89771	glucokinase regulatory protein
37747_at	4.435	8.428	1720.5	1475.5	4.357	8.507	3281.12	2231.19	ANXA5	NM_001154	P08758	Hs.300711	annexin V
33818_at	4.56	8.807	1003.5	750.5	4.5	8.508	956.706	624.532	VCP	NM_007126	P55072	Hs.106357	valosin-containing protein
36668_at	4.561	8.708	5942	4155.5	4.51	8.508	8184.34	6722.65	DIA1	NM_000398	P00387	Hs.274464	cytochrome b5 reductase membrane-bound isoform
32122_at	4.485	8.641	483	242	4.614	8.509	4.694	4.694	SUOX	NM_000456	P51687	Hs.16340	sulfite oxidase
32830_g_at	4.602	8.948	323	303.5	4.563	8.51	234.158	222.244	TIMM17A	NM_006335	Q99595	Hs.20716	translocase of inner mitochondrial membrane 17 homolog A
41772_at	4.044	8.628	1595.5	416	3.503	8.51	2228.27	422.656	MAOA	NM_000240	P21397	Hs.183109	monoamine oxidase A
32369_at	2.239	8.576	1136	20	1.827	8.511	616.248	7.78	SAA4	NM_006512	P35542	Hs.1955	serum amyloid A4, constitutive
34224_at	3.582	7.883	959.5	253	3.986	8.511	4297.44	823.047				Hs.379317
35886_at	4.217	6.953	157.5	157.5	4.597	8.511	15.437	15.296	PACSIN2	NM_007229	Q9UNF0	Hs.18842	protein kinase C and casein kinase substrate in neurons 2
38229_at	4.501	8.946	1271.5	628	4.469	8.511	42.811	21.754	CP35_HUMAN		P20815	Hs.350826
33195_at	4.217	8.822	427	73.5	3.061	8.512	304.125	12.694	PYRD_HUMAN		Q02127	Hs.323171	EST, Highly similar to S62653 dihydroorotate oxidase (EC 1.3.3.1) - human (fragment) [H.sapiens]
35706_at	4.355	8.63	265.5	111	3.99	8.512	539.362	110.491	NR1D2	NM_005126	Q14995	Hs.37288	nuclear receptor subfamily 1, group D, member 2
36810_at	4.546	8.699	224.5	132.5	4.564	8.513	130.421	127.95	KIAA0485			Hs.89121	ESTs
37880_at	1.083	9.307	18850.5	72.5	1.026	8.513	22538.4	142.265	AGXT	NM_000030	P21549	Hs.144567	alanine-glyoxylate aminotransferase
40774_at	4.562	8.492	1630	1328	4.489	8.513	4240.93	2075.73	CCT3	NM_005998	P49368	Hs.1708	chaperonin containing TCP1, subunit 3 (gamma)
40878_f_at	4.257	8.413	399	210.5	4.221	8.513	144.75	59.04	MN7			Hs.286132
34819_at	4.293	8.598	1876	891.5	4.11	8.514	7831.48	2227.29	CD164	NM_006016	Q04900	Hs.43910	CD164 antigen, sialomucin
35255_at	4.356	8.466	515	325.5	4.372	8.516	365.173	167.094	RANBP7	NM_006391		Hs.5151	RAN binding protein 7
37172_at	3.642	9.341	952	45	1.731	8.516	451.335	5.211	CPB2	NM_001872		Hs.75572	plasma carboxypeptidase B2 isoform a preproprotein
1058_at	3.903	8.263	1130	326	3.589	8.517	771.805	120.376	WASF3	NM_006646	Q9UPY6	Hs.82318	WAS protein family, member 3
33311_at	3.085	10.828	1309.67	21	1.418	8.517	563.009	4.973	CRYAA	NM_000394	P02489	Hs.184085	crystallin, alpha A
37031_at	4.556	8.503	518.5	516	4.519	8.517	593.036	442.868	C9orf10	NM_014612	Q9NZB2	Hs.76666	C9orf10 protein
35299_at	4.388	8.959	611.5	153	3.9	8.518	410.755	60.188	MKNK1	NM_003684		Hs.5591	MAP kinase-interacting serine/threonine kinase 1
33447_at	4.285	8.748	4359	1188	4.058	8.519	7479.99	2067.45	MLCB	NM_006471	P19105	Hs.233936	myosin, light polypeptide, regulatory, non-sarcomeric (20kD)
38048_at	4.352	8.529	5904.5	3033	4.362	8.521	134.067	61.026	RBPMS	NM_006867	Q93062	Hs.80248	RNA-binding protein gene with multiple splicing
40120_at	4.351	8.608	1967.5	729.5	4.35	8.522	1973.91	1013.12	HAGH	NM_005326	Q16775	Hs.155482	hydroxyacyl glutathione hydrolase
40873_at	4.367	8.787	1130.5	294	3.999	8.522	989.286	138.501	DVL3	NM_004423	Q92997	Hs.174044	dishevelled 3
31536_at	4.432	8.727	3000.33	2035	4.263	8.523	12495.9	6972.19	RTN4	NM_007008	Q9NQC3	Hs.65450	reticulon 4
34306_at	4.354	8.451	651.5	377.5	4.214	8.523	909.423	333.063	MBNL	NM_021038	Q9NR56	Hs.28578	muscleblind (Drosophila)-like
38052_at	3.753	8.057	1350.5	251	2.617	8.524	1986.99	65.75	F13A1	NM_000129	P00488	Hs.80424	coagulation factor XIII A1 subunit precursor
403_s_at	4.396	10.134	514	67	3.537	8.524	118.898	8.494	FLT4	NM_002020	P35916	Hs.74049	fms-related tyrosine kinase 4
40461_at	4.479	8.634	244	182	4.207	8.524	82.303	24.622				Hs.374874	ESTs
39622_at	3.004	8.957	689.5	20	1.649	8.525	405.809	4.327	GCM1	NM_003643		Hs.28346	glial cells missing homolog a
1450_g_at	4.448	8.641	1115.5	715	4.304	8.526	2393.63	1011.94	PSMA4	NM_002789	P25789	Hs.251531	proteasome alpha 4 subunit
36300_at	3.165	8.831	535.5	20	1.581	8.526	1119.84	11.367
37159_at	4.375	8.396	921	560.5	4.327	8.526	1605.82	618.195	DJ159A19.3	NM_015699		Hs.10700	hypothetical protein DJ159A19.3
36196_at	4.208	8.483	1913.5	738.5	4.034	8.527	2318	770.861	PFKM	NM_000289	P08237	Hs.75160	phosphofructokinase, muscle
38848_at	2.683	8.983	1304	28	2.003	8.527	548.047	8.028	ZG16	NM_152338		Hs.184507	zymogen granule protein 16
33602_at	4.315	9.069	1088	240.5	1.798	8.528	90.817	1.103	EDG6	NM_003775		Hs.159543	endothelial differentiation, G protein coupled receptor 6 precursor
1446_at	4.534	8.661	763	645	4.383	8.529	1450.45	857.593	PSMA2	NM_002787	P25787	Hs.181309	proteasome alpha 2 subunit
32591_at	4.597	8.739	1004	917.5	4.495	8.529	1104.99	874.869	HCDI	NM_020195		Hs.283111	HCDI protein
36600_at	4.4	8.327	1887	1166.5	4.396	8.529	5946.01	2941.73	PSME1	NM_006263	Q06323	Hs.75348	proteasome (prosome, macropain) activator subunit 1 (PA28 alpha)
1601_s_at	4.232	8.368	169.6	39.5	4.334	8.53	143.298	44.846	IGFBP5	NM_000599	P24593	Hs.107169	insulin-like growth factor binding protein 5
155_s_at	4.509	8.564	520	520	4.409	8.531	1293.9	880.235	UBL1	NM_003352	Q93068	Hs.81424	ubiquitin-like 1 (sentrin)
32338_at	4.395	8.111	138	93.5	4.268	8.531	161.086	47.42	DKFZP564C152			Hs.184216	DKFZP564C152 protein
38026_at	3.588	8.118	2302.5	363.5	2.798	8.531	9464.1	432.854	FBLN1	NM_001996	P23142	Hs.79732	fibulin 1 isoform C precursor
40874_at	4.463	8.656	1419	931.5	4.246	8.531	3158.53	1193.67	H41	NM_017548		Hs.283690	hypothetical protein H41
37725_at	4.507	8.79	957	633	4.437	8.532	1049.26	769.816	PPP1CC	NM_002710	P36873	Hs.79081	protein phosphatase 1, catalytic subunit, gamma isoform
1160_at	3.926	8.712	8888	1020.5	3.861	8.534	12242.6	1450.71	CYC1	NM_001916	P08574	Hs.289271	cytochrome c-1
510_g_at	4.433	8.424	219.5	173	4.22	8.534	336.531	134.604	MADH4	NM_005359	Q13485	Hs.75862	MAD, mothers against decapentaplegic homolog 4
31775_at	3.42	8.637	2800	163	1.683	8.535	2147.13	23.46	SFTPD	NM_003019	P35247	Hs.253495	surfactant, pulmonary-associated protein D
35366_at	3.833	8.314	878	288.5	3.655	8.535	1388.13	294.095				Hs.356624
36833_at	4.504	8.481	339	261	4.59	8.535	91.935	91.935	GLA	NM_000169	P06280	Hs.69089	galactosidase, alpha
38209_at	3.356	8.987	478	20	2.05	8.535	114.388	1.737	PTGER1	NM_000955	P34995	Hs.159360	prostaglandin E receptor 1 (subtype EP1), 42kDa
41481_at	4.473	7.823	67.333	65.5	4.598	8.535	15.775	15.775	ITGA2	NM_002203	P17301	Hs.271986	integrin alpha 2 precursor
33849_at	3.922	8.454	894.5	174	3.339	8.536	1165.29	78.062	PBEF	NM_005746	P43490	Hs.239138	pre-B-cell colony-enhancing factor
35491_at	3.924	9.302	283	20	2.029	8.536	476.395	7.101	MAGEA10	NM_021048	P43363	Hs.18048	melanoma antigen, family A, 10
37305_at	3.697	9.235	357	20	1.671	8.536	444.219	4.794	EZH2	NM_004456	Q15910	Hs.77256	enhancer of zeste 2 isoform a
39685_at	4.454	8.731	1376	862	4.259	8.536	2116.19	1061.09	E46L	NM_013236	Q9UBB4	Hs.13493	like mouse brain protein E46
1463_at	4.342	8.385	724	447.5	4.185	8.537	869.859	301.14	PTPN12	NM_002835	Q05209	Hs.62	protein tyrosine phosphatase, non-receptor type 12
1479_g_at	3.564	9.024	385.5	20	1.718	8.537	662.369	7.448	ITK	NM_005546	Q08881	Hs.211576	IL2-inducible T-cell kinase
34025_at	4.026	9.276	234	20	1.97	8.537	374.422	5.283	GABRA6	NM_000811	Q16445	Hs.90791	gamma-aminobutyric acid A receptor, alpha 6 precursor
37093_at	3.418	9.023	457.5	20	1.86	8.537	514.229	6.568	P11	NM_006025	P21128	Hs.997	placental protein 11 precursor
39132_at	4.345	8.524	393	234	4.196	8.537	1020.65	352.799	SMARCA5	NM_003601		Hs.9456	SWI/SNF-related matrix-associated actin-dependent regulator of chromatin a5
39406_at	3.737	8.834	1416	150.5	1.759	8.537	334.777	3.908	BMP1	NM_001199	P13497	Hs.1274	bone morphogenetic protein 1 isoform 1, precursor
41781_at	3.961	9.747	326	20	1.98	8.537	393.926	5.608	PPFIA1	NM_003626		Hs.183648	protein tyrosine phosphatase, receptor type, f polypeptide (PTPRF), interacting protein (liprin), alpha 1
35512_at	3.468	9.061	439.5	20	1.761	8.539	239.603	2.794				Hs.126496	Homo sapiens, clone MGC:27006 IMAGE:4828408, mRNA, complete cds
39946_at	3.137	8.903	1053.5	39.5	1.76	8.539	1362.58	15.907	PAP	NM_002580	Q06141	Hs.423	pancreatitis-associated protein precursor
581_at	4.052	8.231	429	152.5	3.511	8.539	504.6	75.015	LAMB1	NM_002291	P07942	Hs.82124	laminin, beta 1 precursor
34789_at	4.547	8.74	1020	780.5	4.43	8.541	1638.78	949.601	SERPINB6	NM_004568	P35237	Hs.41072	serine (or cysteine) proteinase inhibitor, clade B (ovalbumin), member 6
38424_at	4.543	8.943	804.5	527.5	4.219	8.543	837.516	303.886	MBC2	NM_015292		Hs.8309	KIAA0747 protein
1962_at	2.798	8.767	752	20	2.135	8.544	597.721	9.782	ARG1	NM_000045	P05089	Hs.332405	arginase, type I
34035_at	2.115	8.339	2344.5	44	1.35	8.544	1477.17	11.985	SLC10A1	NM_003049	Q14973	Hs.952	solute carrier family 10 (sodium/bile acid cotransporter family), member 1
36132_at	4.235	8.519	1190	461.5	4.291	8.545	600.331	198.224	ALDH7A1	NM_001182	P49419	Hs.74294	antiquitin
37058_at	3.359	9.133	516	20	1.763	8.545	698.923	8.146	UGT2B4	NM_021139	P06133	Hs.89691	UDP glycosyltransferase 2 family, polypeptide B4
38820_at	4.358	8.399	842	554	4.221	8.545	3394.98	1277.38	SEP15	NM_004261	O60613	Hs.90606	15 kDa selenoprotein
39135_at	4.594	8.621	204.5	204.5	4.577	8.545	45.76	34.197	KIAA0767			Hs.95180	KIAA0767 protein
38013_at	4.28	8.478	1617.33	612	4.072	8.546	5076.14	1061.06	ATIP1	NM_020749		Hs.7946	AT2 receptor-interacting protein 1
36260_at	4.33	8.163	287.5	135	4.569	8.547	244.891	228.807				Hs.26968	ESTs
2049_s_at	3.572	8.163	4129.8	549.5	3.511	8.548	9265.1	857.323	JUNB	NM_002229	P17275	Hs.198951	jun B proto-oncogene
40610_at	4.308	8.602	1107.33	654	4.205	8.548	2555.41	1176.27	ZFR	NM_016107		Hs.173518	M-phase phosphoprotein homolog
1884_s_at	4.39	8.724	551	164.5	4.11	8.549	1022.55	184.512	PCNA	NM_002592	P12004	Hs.78996	proliferating cell nuclear antigen
32378_at	4.456	8.698	5901.5	3889	4.334	8.549	8231.31	4276.03	PKM2	NM_002654	P14786	Hs.198281	pyruvate kinase, muscle
38571_at	3.603	8.321	816	78	1.847	8.549	535.324	6.712	FOP	NM_007045		Hs.180296	FGFR1 oncogene partner
39795_at	4.569	8.836	4831.5	3347	4.416	8.549	5430.84	2799.48	AP2M1	NM_004068	P20172	Hs.152936	adaptor-related protein complex 2, mu 1 subunit
32761_at	4.444	8.482	937	652.5	4.497	8.55	891.227	676.694	SRRM2	NM_016333		Hs.197114	splicing coactivator subunit SRm300
2025_s_at	4.546	8.753	511.4	412.5	4.42	8.551	622.08	373.585	APEX1	NM_001641	P27695	Hs.73722	APEX nuclease
2062_at	4.382	8.749	7053.67	3100.5	4.244	8.551	11583.8	5082.57	IGFBP7	NM_001553	Q16270	Hs.119206	insulin-like growth factor binding protein 7
34279_at	4.514	8.797	2375.2	1514.5	4.321	8.551	4271.62	1927.55	FLJ20719	NM_017940		Hs.323463	hypothetical protein FLJ20719
36837_at	3.789	9.598	400	20	2.095	8.551	338.343	5.302	KNSL6	NM_006845	Q99661	Hs.69360	kinesin-like 6
37726_at	4.458	8.766	491	288	4.265	8.551	1779.34	799.038	MRPL3	NM_007208	P09001	Hs.79086	mitochondrial ribosomal protein L3
40062_s_at	2.433	7.932	1042	34.5	0.959	8.551	1301.39	7.53	MYL4	NM_002476	P12829	Hs.356717	atrial/embryonic alkali myosin light chain
37084_at	3.639	8.554	521	45.5	1.474	8.552	459.364	4.122	LOC57151	NM_020426		Hs.97477	lysozyme homolog
39534_at	3.878	9.181	1354	103.5	2.421	8.552	966.91	20.589	STK22B	NM_053006		Hs.103978	serine/threonine kinase 22B (spermiogenesis associated)
34215_at	4.53	8.803	743.2	525.5	4.452	8.553	133.212	100.502	DXYS155E	NM_005088	Q02040	Hs.21595	DNA segment on chromosome X and Y (unique) 155 expressed sequence
38249_at	2.181	8.567	1192	20	1.748	8.553	551.837	6.31	TONDU	NM_016267		Hs.9030	TONDU
39740_g_at	4.559	8.758	5471.4	4075	4.54	8.553	21145.7	21145.7	NACA	NM_005594		Hs.32916	nascent-polypeptide-associated complex alpha polypeptide
1064_at	4.37	8.474	360	242	4.197	8.554	424.656	162.24	PTK9	NM_002822		Hs.82643	protein tyrosine kinase 9
38662_at	4.391	8.618	396.5	273	4.266	8.554	474.734	232.014				Hs.356291	ESTs, Moderately similar to BAF_HUMAN Barrier-to-autointegration factor (Breakpoint cluster region protein 1) [H.sapiens]
40617_at	4.358	8.453	938.5	551	4.439	8.554	1089.04	669.679	FLJ20274	NM_017736		Hs.268371	hypothetical protein FLJ20274
36147_at	4.379	8.997	4228.5	1388	4.361	8.555	5753.56	2694.55	SSR2	NM_003145	P43308	Hs.74564	signal sequence receptor, beta precursor
38444_at	1.862	9.032	3435.5	31.5	1.993	8.555	488.93	6.961	CSRP3	NM_003476	P50461	Hs.83577	cysteine and glycine-rich protein 3
39380_at	4.449	8.676	410.5	309	4.278	8.555	441.174	224.231	GTAR	NM_032217		Hs.12329	gene trap ankyrin repeat
1555_f_at	1.59	8.667	6070.5	56.5	1.58	8.556	753.547	7.404	CYP2A7	NM_000764	P20853	Hs.250615	cytochrome P450, subfamily IIA (phenobarbital-inducible), polypeptide 7 isoform 1
32324_at	4.48	8.871	2225	1275.5	4.29	8.557	7873.54	3303.19	YWHAB	NM_003404	P31946	Hs.279920	tyrosine 3-monooxygenase/tryptophan 5-monooxygenase activation protein, beta polypeptide
33529_at	3.388	8.913	441	20	1.647	8.557	617.976	6.443	ADH7	NM_000673	P40394	Hs.389	class IV alcohol dehydrogenase 7 mu or sigma subunit
34848_at	4.553	8.828	343	283.5	4.415	8.557	558.449	334.054	FDFT1	NM_004462	P37268	Hs.48876	farnesyl-diphosphate farnesyltransferase 1
35850_at	4.57	8.853	475	336.5	4.398	8.557	55.444	28.165	PTDSR	NM_015167		Hs.72660	phosphatidylserine receptor
39724_s_at	4.285	8.764	750	163.5	3.535	8.557	2943.01	213.717	CUL1	NM_003592	Q13616	Hs.14541	cullin 1
835_at	4.554	8.592	277.5	240.5	4.514	8.557	484.393	347.247	PDAP1	NM_014891	Q13442	Hs.278426	PDGFA associated protein 1
37842_at	4.247	8.342	263	114	4.084	8.558	275.266	55.352				Hs.132739	I-mfa domain-containing protein
38753_at	4.432	8.55	430	353	4.389	8.558	116.822	67.834				Hs.380785	ESTs, Highly similar to XPOT_HUMAN Exportin T (tRNA exportin) (Exportin(tRNA)) [H.sapiens]
40016_g_at	4.264	8.39	1244	571	3.858	8.558	104.838	12.561	KIAA0303			Hs.54985	KIAA0303 protein
1314_at	4.411	8.638	709.5	497.5	4.132	8.559	836.102	356.299	PSMD1	NM_002807	Q99460	Hs.3887	proteasome 26S non-ATPase subunit 1
31874_at	4.331	8.631	667.5	328.5	3.534	8.559	1257.3	157.824	GAS2L1	NM_006478	Q99501	Hs.322852	growth arrest-specific 2 like 1 isoform a
38132_at	4.446	8.487	1581.67	895.5	4.353	8.559	1648.47	581.248	CDC42EP1	NM_007061	Q00587	Hs.148101	CDC42 effector protein 1 isoform b
2042_s_at	3.53	8.968	387	20	1.778	8.56	656.556	7.669	MYB	NM_005375	P10242	Hs.1334	v-myb myeloblastosis viral oncogene homolog
38713_at	4.571	8.573	1676.5	1353	4.469	8.56	1705.39	847.418	SRE2_HUMAN		Q12772	Hs.103411	Homo sapiens mRNA; cDNA DKFZp434N1610 (from clone DKFZp434N1610)
31485_at	4.379	9.044	481.5	106	2.233	8.563	219.681	3.882	KPR3_HUMAN		P21108	Hs.169284	Homo sapiens phosphoribosylpyrophosphate synthetase subunit III mRNA, 3' end
32440_at	4.384	8.735	9060.5	4243	4.412	8.563	22070.7	14406.9	RPL17	NM_000985	P18621	Hs.82202	ribosomal protein L17
39360_at	4.581	8.62	2406.5	2355.5	4.535	8.563	4720.61	4510.33	SNX3	NM_003795	O60493	Hs.12102	sorting nexin 3 isoform a
41136_s_at	4.348	8.65	3859	1529.5	4.104	8.563	7549.36	1949.05	APP	NM_000484	P05067	Hs.177486	amyloid beta (A4) precursor protein (protease nexin-II, Alzheimer disease)
34401_at	4.467	8.647	3397	1331.5	4.448	8.564	5104.15	2024.78	UQCRFS1	NM_006003	P47985	Hs.3712	ubiquinol-cytochrome c reductase, Rieske iron-sulfur polypeptide 1
37348_s_at	4.51	8.765	1936	1138.5	4.369	8.566	6441.48	2803.61	HMGN3	NM_004242	Q15911	Hs.356260	high mobility group nucleosomal binding domain 3 isoform HMGN3a
38137_at	3.345	9.277	706.5	25.5	1.758	8.566	381.744	4.362	FKBP6	NM_003602	O75344	Hs.150490	FK506-binding protein 6
892_at	4.197	8.517	1212	384.5	3.907	8.567	2002.09	326.571	TM4SF1	NM_014220	P30408	Hs.351316	transmembrane 4 superfamily member 1
32624_at	4.291	8.44	315	158.5	4.029	8.568	415.169	109.897				Hs.378933	hypothetical protein DKFZp667F074
32945_i_at	2.855	8.26	967	39.5	1.352	8.568	1044.29	8.346	MBL2	NM_000242	P11226	Hs.2314	soluble mannose-binding lectin precursor
34668_at	4.485	8.832	473	217.5	4.47	8.569	65.625	27.939	ACATN	NM_004733		Hs.285176	acetyl-coenzyme A transporter
38408_at	3.943	8.568	3925	1150	3.331	8.57	13742	1794.3	TM4SF2	NM_004615	P41732	Hs.82749	transmembrane 4 superfamily member 2
36886_f_at	3.452	9.296	478	20	1.494	8.571	617.186	5.569	KIR2DL2	NM_014219	P43627	Hs.278454	killer cell immunoglobulin-like receptor, two domains, long cytoplasmic tail, 2
880_at	4.522	8.687	2561	1860.5	4.405	8.571	3310.78	1617.49	FKBP1A	NM_000801	P20071	Hs.380080	FK506-binding protein 1A
36297_at	4.514	8.105	77	56.5	4.516	8.572	87.478	62.057	ATF1	NM_005171	P18846	Hs.36908	activating transcription factor 1
572_at	3.103	9.022	648.5	20	1.531	8.573	826.168	7.684	TTK	NM_003318	P33981	Hs.169840	TTK protein kinase
126_s_at	3.527	8.983	392	20	1.828	8.574	700.329	8.475	SSX2	NM_003147	Q16385	Hs.289105	synovial sarcoma, X breakpoint 2
33513_at	3.154	8.96	589.5	20	1.685	8.574	431.603	4.595	SLAM	NM_003037	Q13291	Hs.32970	signaling lymphocytic activation molecule
40629_at	4.42	8.113	301	229	4.467	8.574	96.755	46.135	PIGH	NM_004569		Hs.177	phosphatidylinositol glycan, class H
34504_at	1.267	8.777	3113	20	1.351	8.575	1034.92	8.217	SPP2	NM_006944	Q13103	Hs.12230	secreted phosphoprotein 2, 24kDa
34780_at	4.419	8.851	3487	1598.5	4.215	8.575	3171.21	1234.85	PLXNB2	NM_012401		Hs.3989	plexin B2
34996_at	3.356	9.075	501	20	1.954	8.575	422.619	5.728	TMPRSS2	NM_005656	O15393	Hs.318545	transmembrane protease, serine 2
35408_i_at	4.31	8.985	301	91.5	4.077	8.576	224.792	45.883	ZNF44			Hs.278480
35038_at	2.273	8.309	9019.5	199.5	1.635	8.577	829.619	8.432				Hs.258742	myosin binding protein C, cardiac
35263_at	4.53	8.878	776.5	524	4.503	8.577	1237.96	1050.81	EIF4EBP2	NM_004096		Hs.278712	eukaryotic translation initiation factor 4E binding protein 2
36783_f_at	4.343	8.573	719.5	425.5	4.28	8.577	4047.21	1795.08	H-plk	NM_015852		Hs.250693	Krueppel-related zinc finger protein
40217_s_at	4.171	8.893	367	76.5	3.689	8.577	663.582	80.429	CDS1	NM_001263	Q92903	Hs.152981	phosphatidate cytidylyltransferase 1
1604_at	4.58	9.151	60	27.5	4.536	8.578	28.349	18.863	EPHA5	NM_004439	P54756	Hs.31092	EphA5
33988_at	4.462	8.827	5403	2647.5	4.427	8.579	5516.33	2935	TEGT	NM_003217	P55061	Hs.74637	testis enhanced gene transcript (BAX inhibitor 1)
39427_at	4.505	8.756	2802.5	2076	4.466	8.579	12369.1	7845.34	UQCRB	NM_006294	P14927	Hs.131255	ubiquinol-cytochrome c reductase binding protein
35166_at	4.582	8.771	275.5	228.5	4.542	8.58	108.516	80.409	DSCR3	NM_006052	O14972	Hs.26146	Down syndrome critical region protein 3
38094_at	4.57	8.462	879	844	4.536	8.58	1199.83	862.373	HNRPAB	NM_004499		Hs.81361	heterogeneous nuclear ribonucleoprotein AB isoform b
37704_at	4.41	8.992	1320.5	366.5	4.293	8.581	2905.65	826.614	BCKDHA	NM_000709	P12694	Hs.78950	branched chain keto acid dehydrogenase E1, alpha polypeptide (maple syrup urine disease)
39860_at	4.517	8.774	335	227	4.433	8.581	544.063	251.175	FUBP1	NM_003902		Hs.118962	far upstream element-binding protein
33770_at	4.529	8.723	673	570	4.391	8.582	691.834	427.059	CHUK	NM_001278	O15111	Hs.198998	conserved helix-loop-helix ubiquitous kinase
1147_at	4.271	8.916	469.6	179	3.98	8.583	448.023	80.993	MGC4276	NM_030940		Hs.177776	hypothetical protein MGC4276 similar to CG8198
36098_at	4.444	8.501	517	448	4.431	8.583	2162.91	1412.34				Hs.367702
38770_at	2.659	8.708	830.5	20	1.68	8.583	990.232	10.439				Hs.352537
33888_at	4.361	8.368	522	325	4.454	8.584	749.124	484.018	ACTR1B	NM_005735	P42025	Hs.2477	ARP1 actin-related protein 1 homolog B, centractin beta
1457_at	4.252	8.825	699	201.5	3.986	8.585	337.683	57.363	JAK1	NM_002227	P23458	Hs.50651	janus kinase 1
33247_at	4.311	8.279	441.5	270.5	4.313	8.585	1411.95	725.765	POH1	NM_005805		Hs.178761	26S proteasome-associated pad1 homolog
35896_at	3.323	10.09	1004.5	20	2.335	8.585	199.047	3.81	POM121L1	NM_014348		Hs.380370	similar to rat integral membrane glycoprotein POM121
35836_at	4.567	8.571	991	911	4.548	8.586	1027.64	820.161	NUDC	NM_006600		Hs.263812	nuclear distribution gene C homolog (A. nidulans)
39267_at	4.313	8.38	198.667	89.5	3.741	8.588	146.715	14.092	AGM1_HUMAN		O95394	Hs.237323
41300_s_at	4.485	8.775	6098.33	2753	4.4	8.588	10113.5	4223.22	ITM2B	NM_021999	Q9Y287	Hs.239625	integral membrane protein 2B
35699_at	4.024	9.38	352.5	28.5	1.448	8.59	781.635	6.689	BUB1B	NM_001211	O60566	Hs.36708	BUB1 budding uninhibited by benzimidazoles 1 homolog beta
37670_at	4.533	8.876	644	509	4.356	8.59	1567.95	860.573	ANXA7	NM_001156	P20073	Hs.78637	annexin VII isoform 1
39083_at	4.544	9.005	331.5	240.5	4.371	8.591	376.216	194.883	UBE2D3	NM_003340	P47986	Hs.118797	ubiquitin-conjugating enzyme E2D 3 (UBC4/5 homolog, yeast)
40910_at	4.478	8.776	907	525.5	4.295	8.591	3210.23	1444.89	CAPZA1	NM_006135	P52907	Hs.184270	F-actin capping protein alpha-1 subunit
39861_at	4.55	9.144	1147.6	716.5	4.474	8.592	1016	678.623	SRC8_HUMAN		Q14247	Hs.376641
31872_at	4.461	8.47	376	262	4.242	8.593	325.278	102.33	SS18	NM_005637	Q15532	Hs.153221	synovial sarcoma, translocated to X chromosome
32347_at	3.912	9.132	271	21	2.475	8.593	170.744	3.717	CYP4F11	NM_021187	Q9HBI6	Hs.187393	cytochrome P450, subfamily IVF, polypeptide 11
35094_f_at	4.15	9.67	690	74.5	2.199	8.593	185.643	3.11	LILRA3	NM_006865		Hs.113277	leukocyte immunoglobulin-like receptor, subfamily A (without TM domain), member 3
35353_at	4.5	8.474	604	503.5	4.461	8.593	393.627	256.349	PSMC2	NM_002803	P35998	Hs.61153	proteasome 26S ATPase subunit 2
37668_at	4.59	8.629	537.5	537.5	4.55	8.593	1677.43	1402.06	C1QBP	NM_001212	Q07021	Hs.78614	complement component 1, q subcomponent binding protein precursor
38027_at	4.064	10.246	423	25.5	2.395	8.593	146.743	2.96	FBLN1	NM_001996	P23142	Hs.79732	fibulin 1 isoform C precursor
31843_at	4.343	8.128	176.5	131	4.021	8.595	115.891	22.777	ESRRG	NM_001438	O75454	Hs.151017	estrogen-related receptor gamma
34707_at	4.023	9.144	5347	538	4.22	8.595	482.219	171.404	CHD3_HUMAN		Q12873	Hs.378854
39856_at	4.484	8.786	2981.5	2005.5	4.448	8.595	9584.52	6436.05	RPL36AL	NM_001001	P09896	Hs.336628	ribosomal protein L36a-like protein
556_s_at	4.022	9.226	10423	1307	3.805	8.595	8077.8	880.766	GSTM4	NM_000850	Q03013	Hs.348387	glutathione S-transferase M4 isoform 1
32420_at	4.305	9.842	576	65.5	2.188	8.597	298.942	4.951
36630_at	3.664	7.285	788	214.5	4.406	8.597	433.801	146.369	DSIPI	NM_004089	Q99576	Hs.75450	delta sleep inducing peptide, immunoreactor
39039_s_at	4.395	8.594	486	292.5	4.168	8.597	193.007	55.23	NCUBE1	NM_016021		Hs.184325	non-canonical ubquitin conjugating enzyme 1
1682_s_at	4.124	6.131	183.5	183.5	4.632	8.598	4.801	4.801	ABCB1	NM_000927	P08183	Hs.21330	ATP-binding cassette, sub-family B (MDR/TAP), member 1
37964_at	4.427	8.391	418	313.5	4.426	8.598	214.553	115.346				Hs.372549	hypothetical protein MGC40413
38147_at	3.656	9.065	352.5	20	2.222	8.598	565.068	9.669	SH2D1A	NM_002351	O60880	Hs.151544	SH2 domain protein 1A
40704_at	4.337	7.992	129	108	4.571	8.598	45.688	30.829	PIK3CA	NM_006218	P42336	Hs.85701	phosphoinositide-3-kinase, catalytic, alpha polypeptide
33572_at	3.932	9.179	261	20	2.359	8.599	356.368	6.919	ZNF165	NM_003447	P49910	Hs.55481	zinc finger protein 165
38106_at	4.369	8.623	846	424	4.167	8.599	754.336	270.694	YR-29	NM_014886		Hs.8170	hypothetical protein YR-29
633_s_at	4.413	8.649	564.5	246	2.085	8.599	316.322	4.795	TFDP2	NM_006286	Q14188	Hs.19131	transcription factor Dp-2 (E2F dimerization partner 2)
35416_at	2.303	8.587	1078.67	20	1.272	8.6	987.484	7.203	CUBN	NM_001081		Hs.166206	cubilin
36975_at	4.461	8.763	1716	1247.5	4.35	8.6	6653.78	3725.52	MGC8721	NM_016127		Hs.279921	hypothetical protein MGC8721
38494_at	3.277	9.006	522.5	20	1.322	8.6	551.372	4.196	ACRV1	NM_001612	P26436	Hs.169222	acrosomal vesicle protein 1 isoform a precursor
34516_at	3.038	8.787	595.333	20	1.526	8.602	923.756	8.391	SLC12A1	NM_000338	Q13621	Hs.123116	sodium potassium chloride cotransporter 2
34872_at	4.126	8.682	384.5	105.5	4.448	8.602	46.046	20.136	MGC29816	NM_152272		Hs.5019	hypothetical protein MGC29816
35017_f_at	4.26	8.641	8455	1962.5	4.069	8.602	11957.5	2264.85				Hs.352235
38568_at	4.352	8.449	254.2	151.5	4.113	8.602	274.642	89.322	TP53BPL	NM_005802		Hs.179982	tumor protein p53-binding protein
38606_at	3.683	8.336	618	67.5	1.94	8.602	502.53	6.603	TDO2	NM_005651	P48775	Hs.183671	tryptophan 2,3-dioxygenase
33214_at	4.116	8.347	713	229.5	3.424	8.603	1328.73	113.839	MRPS12	NM_021107	O15235	Hs.9964	mitochondrial ribosomal protein S12 precursor
40661_at	3.92	8.529	283.2	35	2.505	8.603	142.829	3.18	NR4A3	NM_006981	Q92570	Hs.80561	nuclear receptor subfamily 4, group A, member 3
41058_g_at	4.331	8.73	731.5	271.5	3.789	8.603	1308.54	183.363	PN27_HUMAN		Q9NPJ3	Hs.116691
41168_at	4.27	8.895	5454	1172	3.949	8.603	8093.84	1445.32	TAPBP	NM_003190	O15533	Hs.370937	TAP binding protein (tapasin)
1046_at	4.494	8.768	187.5	100.5	4.325	8.604	59.592	18.162	RI58	NM_012420	Q13325	Hs.27610	retinoic acid- and interferon-inducible protein (58kD)
31951_s_at	4.249	8.689	10908	2792.5	4.118	8.604	17997.4	4971.37	PABPC1	NM_002568	P11940	Hs.172182	poly(A) binding protein, cytoplasmic 1
36506_at	4.397	8.339	284	153	4.232	8.604	455.175	108.625	AKAP9	NM_005751	Q99996	Hs.58103	A kinase anchor protein 9 isoform 2
37276_at	3.973	6.933	269.5	224	4.469	8.604	25.753	9.871	IQGAP2	NM_006633	Q13576	Hs.78993	IQ motif containing GTPase activating protein 2
37826_at	4.434	8.336	362	297.5	4.554	8.604	184.496	127.798	UBE2D1	NM_003338	P51668	Hs.129683	ubiquitin-conjugating enzyme E2D 1
41115_s_at	2.552	10.165	1920	20	2.381	8.604	127.501	2.516	BAIAP3	NM_003933		Hs.134846	BAI1-associated protein 3
37128_at	3.746	9.548	415.5	20	2.104	8.605	412.531	6.283	NAP4		O14512	Hs.104481	Nck, Ash and phospholipase C binding protein
41537_r_at	4.211	10.15	1538.5	184.5	4.484	8.605	17.903	8.824
39021_at	4.394	8.769	154.5	97	4.281	8.606	311.607	151.551	KIAA0877			Hs.11217	KIAA0877 protein
40279_at	4.454	8.873	938	459	4.145	8.606	664.121	201.996	GSA7	NM_006395		Hs.278607	ubiquitin activating enzyme E1-like protein
41741_at	4.499	8.79	4580.5	3352	4.428	8.606	16544	10463.9	RBM3	NM_006743	P98179	Hs.301404	RNA binding motif protein 3
32687_s_at	4.192	8.668	593.333	181	2.442	8.607	383.261	10.859
36180_s_at	4.421	8.592	431	201.5	4.321	8.607	225.404	80.448	MAPKAPK2	NM_004759	P49137	Hs.75074	mitogen-activated protein kinase-activated protein kinase 2 isoform 1
36572_r_at	4.396	8.519	3569	2061	4.214	8.608	5490	1913.9	ARL6IP	NM_015161	Q15041	Hs.75249	ADP-ribosylation factor-like 6 interacting protein
39471_at	4.354	8.586	1093	447	4.186	8.608	966.22	245.458	M11S1	NM_005898	Q14444	Hs.278672	membrane component, chromosome 11, surface marker 1
35929_s_at	2.884	8.864	731.5	20	1.474	8.609	868.428	7.499	TSPYQ1	NM_022573	Q01534	Hs.294160	TSPYq1
36632_at	4.387	8.256	138	79	4.551	8.609	26.902	17.993	AKAP10	NM_007202	O43572	Hs.372446	A kinase (PRKA) anchor protein 10 precursor
39659_at	4.514	9.113	1037.5	397	4.591	8.61	239.09	212.745	TSFM	NM_005726	P43897	Hs.340959	Ts translation elongation factor, mitochondrial
31825_at	0.561	9.326	8222.5	20	1.577	8.611	4168.25	39.346	SERPIND1	NM_000185	P05546	Hs.1478	heparin cofactor II
34567_at	3.978	9.219	249.5	20	2.242	8.612	529.952	9.147	CYLC2	NM_001340	Q14093	Hs.3232	cylicin 2
38075_at	4.363	8.706	2587.5	1407.5	4.272	8.612	5690.51	2585.73	SYPL	NM_006754		Hs.80919	synaptophysin-like protein
38965_at	2.932	9.044	730.5	20	1.355	8.612	724.8	5.628	AGC1	NM_001135	P16112	Hs.2159	aggrecan 1 isoform 1 precursor
40780_at	4.389	8.64	1018	527.5	4.199	8.612	1660.4	614.449	CTBP2	NM_001329	P56545	Hs.171391	C-terminal binding protein 2 isoform 1
40718_at	3.474	9.662	572	20	1.352	8.613	330.923	2.561	CTSW	NM_001335	P56202	Hs.87450	cathepsin W preproprotein
33146_at	4.298	8.926	3318	976	4.115	8.614	4128.9	1338.76	MCL1	NM_021960	Q07820	Hs.86386	myeloid cell leukemia sequence 1 (BCL2-related)
1025_g_at	3.359	9.611	629.5	20	1.635	8.615	417.537	4.141	CYP1A1	NM_000499	P04798	Hs.72912	cytochrome P450, subfamily I (aromatic compound-inducible), polypeptide 1
261_s_at	2.386	8.183	1181	31.5	1.229	8.615	1066.41	7.417	APOB	NM_000384	P04114	Hs.585	apolipoprotein B precursor
35779_at	4.425	8.476	310	253	4.468	8.615	297.097	173.48	VPS45A	NM_007259	Q9NRW7	Hs.6650	vacuolar protein sorting 45A
39109_at	3.691	9.961	558.5	20	1.577	8.615	479.06	4.505	C20orf1	NM_012112	Q9ULW0	Hs.9329	chromosome 20 open reading frame 1
174_s_at	4.143	8.507	423.5	165	4.063	8.616	582.291	138.144	ITSN2	NM_006277	Q9NZM3	Hs.166184	intersectin 2 isoform 1
32790_at	4.306	8.222	182	122	4.49	8.616	54.801	26.163	NCBP2	NM_007362	P52298	Hs.240770	nuclear cap binding protein subunit 2, 20kDa
35631_at	4.576	9.024	417	314	4.513	8.617	342.668	250.941	POLR2H	NM_006232	P52434	Hs.3128	RNA polymerase II, polypeptide H
38759_at	4.19	7.311	160	111.5	4.507	8.617	18.985	9.183	BTN3A2	NM_007047		Hs.87497	butyrophilin, subfamily 3, member A2
39297_at	3.149	8.611	642.5	28	1.4	8.617	1362.32	10.977	MAB21L1	NM_005584		Hs.239506	mab-21-like protein 1
39923_at	4.498	8.617	519	399.5	4.414	8.617	179.434	69.133	FLJ10971	NM_018287		Hs.13531	hypothetical protein FLJ10971
41827_f_at	3.06	9.121	13953	753	3.173	8.617	8596.96	804.985				Hs.380708
425_at	3.459	8.312	9217	841	3.606	8.617	19158.7	1878.78	IFI27	NM_005532	P40305	Hs.278613	interferon, alpha-inducible protein 27
32988_at	3.648	10.187	1920	53.5	1.386	8.618	851.771	6.77	CLCNKA	NM_004070	P51800	Hs.123123	chloride channel Ka
33647_s_at	4.107	7.882	8661.5	4904.5	2.186	8.619	1701.94	27.903	GM2A	NM_000405	P17900	Hs.289082	GM2 ganglioside activator protein precursor
38789_at	4.387	8.769	1676	652	4.281	8.619	5959.35	1817.9	TKT	NM_001064	P29401	Hs.89643	transketolase
39721_at	3.769	9.251	912	87	4.502	8.619	18.546	8.615	EFNB1	NM_004429	P98172	Hs.144700	ephrin-B1
487_g_at	4.553	8.658	324	286	4.504	8.619	414.867	273.247	CASP9	NM_001229	P55211	Hs.100641	caspase 9 isoform alpha preproprotein
32383_at	2.917	9.009	776	20	1.35	8.62	862.848	6.642	GHRHR	NM_000823	Q02643	Hs.767	growth hormone releasing hormone receptor
34331_at	4.069	10.193	349	20	2.027	8.62	264.977	3.72	EPHB1	NM_004441	P54762	Hs.78436	ephrin receptor EphB1 precursor
37048_at	3.993	9.28	453.5	42.5	3.263	8.62	205.389	10.186	TOMM34	NM_006809	Q15785	Hs.76927	translocase of outer mitochondrial membrane 34
39075_at	4.231	8.221	528.5	234.5	4.369	8.62	1625.41	652.73	NEU1	NM_000434	Q99519	Hs.118721	neuraminidase precursor
34014_f_at	3.963	9.069	400	40	2.215	8.621	1069.39	18.066	POU1F1	NM_000306	P28069	Hs.89394	POU domain, class 1, transcription factor 1 (Pit1, growth hormone factor 1)
37869_at	4.533	8.914	364.5	203.5	4.163	8.621	181.504	32.584	ELKS	NM_015064		Hs.293705	ELKS protein
37928_at	4.538	8.927	596	421.5	4.307	8.621	1023.02	537.343	NFYB	NM_006166	P25208	Hs.84928	nuclear transcription factor Y, beta
41436_at	4.301	8.397	512.5	293	4.22	8.621	232.442	74.821	ZNF198	NM_003453	Q9UBW7	Hs.109526	zinc finger protein 198
752_s_at	4.484	9.171	2131	808.5	4.204	8.621	4519.08	1246.43	DNAJB1	NM_006145	P25685	Hs.82646	DnaJ (Hsp40) homolog, subfmaily B, member 1
39065_s_at	4.311	8.831	1279	482.5	4.09	8.623	2166.61	574.76				Hs.356446
1968_g_at	4.226	7.613	222.2	136.5	4.214	8.624	159.042	30.243	PDGFRA	NM_006206	P16234	Hs.74615	platelet-derived growth factor receptor alpha precursor
32316_s_at	4.292	8.715	5677	2876	4.077	8.624	20809	8205.77	HSPCA	NM_005348	P07900	Hs.289088	heat shock 90kDa protein 1, alpha
34804_at	4.405	8.591	834	503.5	4.278	8.624	1033.21	425.563	FLJ10618	NM_018155		Hs.42484	hypothetical protein FLJ10618
39112_at	4.382	8.911	2683	690.5	4.271	8.624	3791.5	933.432	USF2_HUMAN		Q15853	Hs.355548	ESTs, Highly similar to I54074 upstream stimulatory factor - human (fragment) [H.sapiens]
32214_at	4.431	8.844	1001	321	4.193	8.625	3035.48	590.946	TXNL	NM_004786	O43396	Hs.18792	thioredoxin-like, 32kDa
32832_at	4.563	8.74	1042.5	835	4.527	8.625	1285.26	945.554	MAEA	NM_005882		Hs.20815	macrophage erythroblast attacher
39033_at	4.461	8.839	2815.5	1676	4.418	8.625	6631.4	4168.63	C1orf8	NM_004872	Q9BXS4	Hs.11441	chromosome 1 open reading frame 8
39679_at	2.781	8.705	734	20	1.222	8.625	312.266	2.144	AQP2	NM_000486	P41181	Hs.37025	aquaporin 2
35719_at	4.229	8.584	1257	434.5	4.063	8.626	1289.43	309.212	SCOP			Hs.38176	SCN Circadian Oscillatory Protein (SCOP)
36409_f_at	3.735	9.066	319	20	2.377	8.626	411.123	7.989	SSX2	NM_003147	Q16385	Hs.289105	synovial sarcoma, X breakpoint 2
39103_s_at	4.124	9.255	3974.5	417	1.774	8.626	772.188	8.609	DHRS1	NM_138452		Hs.348350	dehydrogenase/reductase SDR family member 1
40467_at	4.383	8.429	1446	765	4.425	8.626	2838.9	1165.85	SDHD	NM_003002	O14521	Hs.168289	succinate dehydrogenase complex, subunit D precursor
770_at	3.449	8.746	18734.3	1556.5	3.023	8.626	59473.8	3240.83	GPX3	NM_002084	P22352	Hs.336920	plasma glutathione peroxidase 3 precursor
277_at	4.285	8.8	3508.8	1138.5	4.18	8.627	4676.18	1652.34	MCL1	NM_021960	Q07820	Hs.86386	myeloid cell leukemia sequence 1 (BCL2-related)
35759_at	4.362	8.737	3751	1091	3.997	8.627	10925.1	1565.84	CCT2	NM_006431	P78371	Hs.6456	chaperonin containing TCP1, subunit 2 (beta)
36112_r_at	4.557	8.592	492.5	492.5	4.557	8.627	674.961	598.676	SFRS2	NM_003016	Q01130	Hs.73965	splicing factor, arginine/serine-rich 2
37874_at	4.262	8.606	449	108	2.262	8.627	308.319	5.369	FMO5	NM_001461	P49326	Hs.14286	flavin containing monooxygenase 5
35220_at	3.639	8.507	405.333	34	1.979	8.628	967.623	13.049	ENPEP	NM_001977	Q07075	Hs.291	glutamyl aminopeptidase (aminopeptidase A)
37655_at	4.474	8.621	403.4	237.5	4.54	8.628	116.287	71.235	GOLGB1	NM_004487		Hs.7844	golgi autoantigen, golgin subfamily b, macrogolgin (with transmembrane signal), 1
40552_s_at	4.226	8.784	523	233	3.844	8.628	1001.17	196.418				Hs.166361	EST
33932_at	4.51	8.618	272.5	177	4.519	8.629	442.924	285.838	GSPT1	NM_002094	P15170	Hs.2707	G1 to S phase transition 1
36677_at	4.457	8.481	994	655.5	4.344	8.629	2744	1065.11	COPB2	NM_004766	P35606	Hs.75724	coatomer protein complex, subunit beta 2 (beta prime)
140_s_at	4.481	8.638	698	553	4.419	8.63	1319.02	849.592	SFRS10	NM_004593	Q15815	Hs.30035	splicing factor, arginine/serine-rich 10 (transformer 2 homolog, Drosophila)
33852_at	4.379	8.436	232.8	133.5	4.473	8.63	93.825	48.31				Hs.379149	EST
34219_at	2.832	9.184	936	20	2.479	8.63	500.593	10.684	INSL4	NM_002195	Q14641	Hs.21666	insulin-like 4 precursor
35240_at	4.372	7.864	160	144	4.588	8.63	28.365	24.313	FLJ14888	NM_032856		Hs.29863	hypothetical protein FLJ14888
36726_at	4.042	9.232	227.5	20	2.468	8.63	286.133	6.041				Hs.349082	ESTs
37364_at	4.406	8.767	5643	2009	4.448	8.631	9339.33	5014.05	REA	NM_007273		Hs.7771	repressor of estrogen receptor activity
37861_at	3.894	9.582	330	20	2.388	8.631	466.815	9.124	CD1E	NM_030893	P15812	Hs.249217	CD1E antigen, e polypeptide
38367_s_at	3.34	8.648	658.5	35	2.425	8.631	438.29	8.861	C4BPB	NM_000716	P20851	Hs.99886	complement component 4 binding protein, beta
39662_s_at	3.74	9.206	344.5	20	2.399	8.631	290.602	5.729	GPRK2L	NM_005307		Hs.32959	G protein-coupled receptor kinase 2-like
524_at	4.308	8.909	561	120	2.704	8.631	418.321	11.113	PMS1	NM_000534	P54277	Hs.111749	postmeiotic segregation 1
2064_g_at	4.442	9.535	148.333	58	4.405	8.632	126.702	62.022	ERCC5	NM_000123	P28715	Hs.48576	XPG-complementing protein
39416_at	4.41	8.853	3507.5	1202.5	4.331	8.632	3739.68	1526.6	TIP-1	NM_014604		Hs.12956	Tax interaction protein 1
1903_at	4.375	8.592	675.5	320.5	4.214	8.633	558.029	180.233	SS18L1		O75177	Hs.154429	synovial sarcoma translocation gene on chromosome 18-like 1
34428_at	4.432	8.465	359	209	4.109	8.634	150.717	29.468	KCNJ8	NM_004982	Q15842	Hs.102308	potassium inwardly-rectifying channel J8
34836_at	4.55	8.76	821	509.5	4.404	8.634	957.412	409.332	RAB5C	NM_004583	P51148	Hs.479	RAB5C, member RAS oncogene family
37242_at	4.375	8.756	1175	637	4.275	8.634	2954.42	1327.55	MGC5149			Hs.284741	hypothetical protein MGC5149
33646_g_at	4.245	9.013	950.5	207.5	2.29	8.635	263.442	4.694	GM2A	NM_000405	P17900	Hs.289082	GM2 ganglioside activator protein precursor
36608_at	4.372	8.671	4841	2481.5	4.127	8.635	17970.2	5464.85	MDH1	NM_005917	P40925	Hs.75375	cytosolic malate dehydrogenase
39497_at	4.643	9.297	23.333	20	4.562	8.635	74.009	51.776	FLJ10803	NM_018224		Hs.8173	hypothetical protein FLJ10803
40399_r_at	4.284	9.28	541	98.5	1.594	8.635	366.7	3.456	MEOX2	NM_005924	P50222	Hs.77858	mesenchyme homeo box 2
35665_at	4.423	8.054	297.5	226	4.505	8.636	123.015	50.509				Hs.376770
38945_at	4.581	8.993	209.5	161	4.548	8.636	15.57	12.179	MTF1	NM_005955		Hs.211581	metal-regulatory transcription factor 1
40723_at	4.202	9.217	918	138	2.12	8.636	340.165	5.156	SIT	NM_014450		Hs.88012	SHP2 interacting transmembrane adaptor
38614_s_at	4.371	8.08	224	150.5	4.588	8.637	37.231	25.764	OGT	NM_003605	O15294	Hs.100293	O-linked GlcNAc transferase
39507_at	4.478	8.889	682	479	4.29	8.637	895.454	431.289	OGT	NM_003605	O15294	Hs.100293	O-linked GlcNAc transferase
40119_at	4.474	8.262	254.5	241	4.535	8.637	39.27	27.017	CRTAP	NM_006371	O75718	Hs.155481	cartilage associated protein
32108_at	4.437	8.598	429	254	4.466	8.638	123.713	59.992	SPR	NM_003124	P35270	Hs.301540	sepiapterin reductase (7,8-dihydrobiopterin:NADP+ oxidoreductase)
35913_at	4.26	8.836	919	168.5	2.586	8.639	91.789	2.155	DRIL1	NM_005224	Q99856	Hs.198515	dead ringer-like 1
41606_at	4.401	8.943	2428	582.5	3.866	8.64	6602.39	691.704	DRG1	NM_004147	Q9Y295	Hs.115242	developmentally regulated GTP binding protein 1
33334_at	4.404	8.415	238	141.5	4.343	8.641	382.387	161.061	ACYP1	NM_001107	P07311	Hs.18573	erythrocyte acylphosphatase 1
33543_s_at	4.345	8.466	418	248.5	4.346	8.641	475.603	224.628	PNN	NM_002687		Hs.44499	pinin, desmosome associated protein
35790_at	4.486	8.701	987.5	545	4.37	8.641	4490.4	1748.5	VPS26	NM_004896	O75436	Hs.67052	vacuolar protein sorting 26
34234_f_at	4.498	8.334	209.5	166	4.501	8.642	71.879	35.414	NKTR	NM_005385	P30414	Hs.241493	natural killer-tumor recognition sequence
1481_at	4.076	9.182	302.5	47.5	2.482	8.643	289.769	6.142	MMP12	NM_002426	P39900	Hs.1695	matrix metalloproteinase 12 preproprotein
35820_at	3.522	8.204	2260.5	228	3.408	8.643	3368.44	196.417	GM2A	NM_000405	P17900	Hs.289082	GM2 ganglioside activator protein precursor
39431_at	4.237	9.374	443	138.5	4.342	8.643	507.048	256.171	NPEPPS	NM_006310	P55786	Hs.293007	aminopeptidase puromycin sensitive
32375_at	4.642	9.306	25.5	20	4.561	8.644	12.558	7.744	PCDHA3	NM_018906	Q9Y5H8	Hs.247740	protocadherin alpha 3 isoform 1 precursor
36341_s_at	2.258	7.705	1380.5	45.5	2.184	8.644	1210.7	19.465	HFL3	NM_005666	P36980	Hs.154224	H factor (complement)-like 3
36805_s_at	3.964	9.769	427.5	27.5	2.56	8.644	180.446	4.122	NTRK1	NM_002529	P04629	Hs.85844	neurotrophic tyrosine kinase, receptor, type 1
38605_at	4.424	8.818	6127.5	1851.5	4.421	8.644	8227.31	3000.05	NINM_HUMAN		O75438	Hs.355676	ESTs, Highly similar to NADH dehydrogenase (ubiquinone) 1 beta subcomplex, 1 (7kD, MNLL) [Homo sapiens] [H.sapiens]
38206_at	2.669	8.684	810	20	1.268	8.645	1258.55	8.873	RPL3L	NM_005061	Q92901	Hs.159191	ribosomal protein L3-like
36327_at	3.191	8.872	535	20	2.626	8.646	330.884	8.06	KCNJ1	NM_000220	P48048	Hs.463	potassium inwardly-rectifying channel J1 isoform a
31944_at	4.314	8.532	555.5	263	4.332	8.648	448.427	158.414	TULP3	NM_003324	O75386	Hs.169084	tubby like protein 3
37178_at	4.401	8.863	826	318	4.182	8.648	72.436	21.799	LOC91137	NM_138773		Hs.75639	hypothetical protein BC017169
37528_at	4.328	7.932	115	84	4.631	8.648	9.557	9.557	ASPH	NM_004318	Q12797	Hs.283664	aspartate beta-hydroxylase isoform a
33207_at	4.572	8.752	876.5	565	4.285	8.649	1448.43	395.674				Hs.349261	ESTs
33519_at	4.14	9.313	633	77	2.463	8.649	283.784	5.889	ADH6	NM_000672	P28332	Hs.76800	class V alcohol dehydrogenase 6
1455_f_at	2.884	8.531	5344.5	186.5	1.303	8.65	7562.15	54.762	CYP2C9	NM_000771	P11712	Hs.167529	cytochrome P450, subfamily IIC, polypeptide 9
31499_s_at	3.702	7.763	579.5	103	2.352	8.651	569.488	10.696	FCGR3B	NM_000570	P08637	Hs.372679	Fc fragment of IgG, low affinity IIIb, receptor for (CD16)
34031_i_at	4.265	8.761	717	252	3.515	8.651	1727.95	205.377	CCM1	NM_004912	O00522	Hs.93810	ankyrin repeat-containing protein Krit1
36703_at	3.656	11.646	1665	20	1.393	8.651	1155.8	9.03	CCL25	NM_005624	O15444	Hs.50404	small inducible cytokine A25 isoform 1 precursor
39714_at	4.383	8.618	2195	1457	4.297	8.651	3157.6	1478.22	SH3BGRL	NM_003022	O75368	Hs.14368	SH3 domain binding glutamic acid-rich protein like
32263_at	2.517	8.705	952	20	1.212	8.652	1543.34	10.314	CCNB2	NM_004701	O95067	Hs.194698	cyclin B2
35120_at	4.077	9.759	702	49	2.591	8.653	263.517	6.171				Hs.119207	EST
37962_r_at	4.323	8.787	712.667	265	4.056	8.653	1668.39	360.497	STXBP3	NM_007269	O00186	Hs.8813	syntaxin binding protein 3
39615_at	4.075	9.132	3008	470.5	3.246	8.654	4836.56	385.345	KIAA1026			Hs.380826	KIAA1026 protein
35549_at	3.802	9.332	326.5	20	2.58	8.655	199.463	4.608	RPL39L	NM_052969		Hs.132748	ribosomal protein L39-like protein
38130_s_at	4.041	9.331	230	20	2.584	8.655	313.219	7.265	GK	NM_000167	P32189	Hs.1466	glycerol kinase
32382_at	3.696	9.552	630	30	1.323	8.656	617.184	4.524	UPK1B	NM_006952	O75841	Hs.271580	uroplakin 1B
35954_at	3.593	8.992	592.5	43.5	1.839	8.656	945.004	10.924	PDYN	NM_024411	P01213	Hs.22584	prodynorphin
38527_at	4.583	8.927	2161.2	1659.5	4.518	8.656	7445.94	6084.35	NONO	NM_007363	Q15233	Hs.355861	non-POU domain containing, octamer-binding
40302_at	4.457	8.94	1932	869.5	3.328	8.656	353.233	18.283	LOC129080	NM_133455		Hs.289106	putative emu1
721_g_at	4.373	8.859	1363.5	432.5	4.514	8.656	73.517	36.298	HSF4	NM_001538		Hs.75486	heat shock transcription factor 4
40368_r_at	3.318	8.939	484.5	20	2.55	8.657	550.517	12.405	CPN2		P22792	Hs.73858	carboxypeptidase N, polypeptide 2, 83kD
33313_g_at	3.132	9.336	931	27.5	1.281	8.658	991.99	7.011	CRYAA	NM_000394	P02489	Hs.184085	crystallin, alpha A
35363_at	4.49	8.81	2989	1833.5	4.385	8.658	9870.45	4677.84				Hs.343411	EST
35187_at	4.521	8.955	768.5	521.5	4.304	8.659	495.508	296.54				Hs.26837	EST
1161_at	4.576	8.785	6677.2	4798.5	4.522	8.66	7546.13	6525.59				Hs.356696	ESTs, Highly similar to T46243 hypothetical protein DKFZp761K0511.1 - human [H.sapiens]
33805_at	4.403	8.743	496.5	208	4.223	8.66	192.322	45.614				Hs.323748	EST
37919_at	3.923	9.661	213	20	2.898	8.66	236.092	12.789	SLC21A2	NM_005630	Q92959	Hs.83974	solute carrier family 21 (prostaglandin transporter), member 2
39551_at	4.529	8.845	702.5	419	4.195	8.66	436.22	124.266	BHC80	NM_016621		Hs.106826	BRAF35/HDAC2 complex
298_at	3.808	9.078	292	20	2.413	8.661	289.245	5.685
31721_at	3.367	9.033	478.5	20	2.621	8.661	412.805	9.918	LPA	NM_005577	P08519	Hs.119520	lipoprotein, Lp(a)
40028_at	4.186	9.363	157.5	20	2.608	8.661	163.518	3.865	LOC92346	NM_139240		Hs.56175	LOC92346
32810_at	4.497	8.979	1127.5	499	2.08	8.662	187.038	2.685	TPMT	NM_000367	P51580	Hs.381154	thiopurine S-methyltransferase
37519_at	3.531	9.835	3196.5	96.5	2.736	8.662	218.406	5.859	ASGR1	NM_001671	P07306	Hs.12056	asialoglycoprotein receptor 1
41125_r_at	4.401	9.628	450	134	4.438	8.662	3245.18	1658.44
33248_at	3.673	10.62	932.5	20	1.194	8.663	553.58	3.615				Hs.17882	ESTs
197_at	4.588	8.935	672	510	4.112	8.664	34.935	6.905	NME3	NM_002513	Q13232	Hs.81687	non-metastatic cells 3, protein expressed in
177_at	4.461	7.963	209	209	4.474	8.665	47.005	16.695	PLD1	NM_002662	Q13393	Hs.82587	phospholipase D1, phophatidylcholine-specific
31849_at	4.427	8.193	147.5	141	4.521	8.665	79.183	48.558	KIAA0564			Hs.151385	EST, Highly similar to T00335 hypothetical protein KIAA0564 - human (fragment) [H.sapiens]
33971_f_at	2.103	8.251	1538	30	1.223	8.665	1194.63	7.985	DAZL	NM_001351		Hs.73078	deleted in azoospermia-like
34511_s_at	3.476	9.683	639	20	2.492	8.666	937.522	19.726	DKFZP434B204			Hs.123004	DKFZP434B204 protein
38688_at	4.387	8.49	1156	754	4.26	8.666	715.659	321.776	POGZ	NM_015100		Hs.107088	KIAA0461 protein isoform 1
38814_at	4.549	8.782	1784	1206	4.459	8.666	5286.65	2688.55	ATP6V1G1	NM_004888	O75348	Hs.90336	ATPase, H+ transporting, lysosomal, V1 subunit G isoform 1
35233_r_at	3.621	8.403	687.5	63.5	2.707	8.667	6081.16	160.54	CETN3	NM_004365	O15182	Hs.29463	centrin 3
36776_at	3.281	9.085	553	20	1.319	8.667	501.325	3.633	LAG3	NM_002286	P18627	Hs.74011	lymphocyte-activation protein 3 precursor
37292_at	4.409	8.303	319	254.5	4.459	8.667	65.751	30.98	MAML1	NM_014757		Hs.76986	mastermind homolog
39429_at	4.53	8.609	232	199.5	4.541	8.667	234.77	121.466	UVRAG	NM_003369	Q9P2Y5	Hs.13137	UV radiation resistance associated gene
849_g_at	3.921	8.253	335	72	2.831	8.667	206.23	6.076	TRAF1	NM_005658	Q13077	Hs.2134	TNF receptor-associated factor 1
38679_g_at	4.545	8.707	1616.2	1322	4.51	8.668	4457.07	3690.81	SNRPE	NM_003094	P08578	Hs.334612	small nuclear ribonucleoprotein polypeptide E
39734_at	4.397	8.565	148.667	79.5	4.409	8.668	153.592	66.941	SCYE1	NM_004757	Q12904	Hs.333513	small inducible cytokine subfamily E, member 1
39978_at	4.418	9.294	686	140.5	2.645	8.668	222.566	5.431	HSD17B3	NM_000197	P37058	Hs.477	estradiol 17 beta-dehydrogenase 3
34084_at	2.785	8.984	868	20.5	1.156	8.669	1152.16	7.253	AKR1D1	NM_005989	P51857	Hs.201667	aldo-keto reductase family 1, member D1
35209_at	4.297	8.745	339	144	4.204	8.669	604.783	214.57	KIAA0766	NM_014805		Hs.28020	KIAA0766 gene product
35303_at	4.33	8.897	834.5	283.5	4.021	8.669	783.014	175.35	INSIG1	NM_005542	O15503	Hs.56205	insulin induced gene 1
1986_at	4.312	8.563	466	157.5	4.198	8.67	1147.34	246.735	RBL2	NM_005611	Q08999	Hs.79362	retinoblastoma-like 2 (p130)
38611_at	2.235	8.928	1442	20	2.535	8.67	724.532	15.895	LIPC	NM_000236	P11150	Hs.9994	lipase C precursor
40066_at	4.452	8.383	252.333	241.5	4.358	8.67	827.879	433.068	UBE1C	NM_003968		Hs.154320	ubiquitin-activating enzyme E1C (UBA3 homolog, yeast)
167_at	4.382	8.796	1141.5	376.5	4.052	8.671	1777.95	288.203	EIF5	NM_001969	P55010	Hs.334810	eukaryotic translation initiation factor 5
31584_at	4.452	9.023	17007	6013	4.516	8.671	46575.6	34465.4	TCTP_HUMAN		P13693	Hs.374596	ESTs, Highly similar to S06590 IgE-dependent histamine-releasing factor - human [H.sapiens]
39746_at	4.433	8.779	429	261.5	4.402	8.671	871.753	436.762	POLR2B	NM_000938	P30876	Hs.296014	DNA directed RNA polymerase II polypeptide B
41398_at	4.456	8.378	169.5	138.5	4.584	8.671	109.319	73.528	FLJ21940	NM_022828		Hs.104916	hypothetical protein FLJ21940
1278_at	4.339	8.416	320	203.5	3.85	8.672	469.832	89.887	MRPL47		O96019	Hs.283734
37540_at	3.188	9.254	1348.5	40	2.636	8.672	499.238	12.058	MYOM2	NM_003970	P54296	Hs.79227	myomesin 2
40448_at	3.866	8.709	8754	1619.5	3.66	8.672	16684.5	3047.31	ZFP36	NM_003407	P26651	Hs.343586	zinc finger protein 36, C3H type, homolog
40803_at	4.313	8.792	1974.5	783.5	4.017	8.672	4270.33	1054.06	PORIMIN	NM_052932		Hs.172089	pro-oncosis receptor inducing membrane injury gene
870_f_at	4.246	9.01	15246	4366	3.903	8.672	12796.4	1881.67	MT3	NM_005954	P25713	Hs.73133	metallothionein 3 (growth inhibitory factor (neurotrophic))
1592_at	3.903	9.405	640	46	1.478	8.673	1180.79	9.796	TOP2A	NM_001067	P11388	Hs.156346	DNA topoisomerase II, alpha isozyme
38835_at	4.544	9.203	911	474	4.337	8.673	1038.18	414.694	TM9SF1	NM_006405	O15321	Hs.91586	transmembrane 9 superfamily member 1
40712_at	4.145	9.47	882	89	1.891	8.673	472.316	5.662	ADAM8	NM_001109	P78325	Hs.86947	a disintegrin and metalloproteinase domain 8 precursor
34735_at	4.313	8.452	520.5	267.5	4.276	8.674	286.327	100.218	ROCK1	NM_005406		Hs.17820	Rho-associated, coiled-coil containing protein kinase 1
35318_at	4.55	8.794	287	188.5	4.489	8.674	295.626	173.845	KIAA0475	NM_014864		Hs.5737	KIAA0475 gene product
36767_at	3.779	9.124	310	20	2.619	8.674	170.059	4.032	CYP1A1	NM_000499	P04798	Hs.72912	cytochrome P450, subfamily I (aromatic compound-inducible), polypeptide 1
36780_at	4.346	8.734	38808.5	13743.5	4.197	8.674	53361	22705.1	CLU	NM_001831	P10909	Hs.75106	clusterin (complement lysis inhibitor, SP-40,40, sulfated glycoprotein 2, testosterone-repressed prostate message 2, apolipoprotein J)
32394_s_at	4.459	9.046	5653.4	2484.5	4.448	8.675	12534.4	7183.14	RL23_HUMAN		P23131	Hs.322680	EST, Highly similar to RL23_HUMAN 60S ribosomal protein L23 (L17) [H.sapiens]
37383_f_at	4.382	8.881	24013	7654.5	4.3	8.675	20199.8	8765.25	HLA-C	NM_002117	P30504	Hs.277477	major histocompatibility complex, class I, C precursor
31508_at	4.379	8.969	6762	3062.5	4.293	8.676	13607.4	5371.2	TXNIP	NM_006472		Hs.179526	thioredoxin interacting protein
32559_s_at	4.537	8.608	551.5	404.5	4.5	8.676	746.558	391.779	LSM4	NM_012321	Q9Y4Z0	Hs.76719	U6 snRNA-associated Sm-like protein 4
34642_at	4.229	8.845	1958	608	3.983	8.677	4817.43	1126.63				Hs.380959	ESTs, Moderately similar to B Chain B, 14-3-3 ZetaPHOSPHOPEPTIDE COMPLEX (MODE 1) [H.sapiens]
36370_at	3.259	8.942	520	20	2.553	8.677	396.097	8.809	FOXE1	NM_004473	O00358	Hs.159234	forkhead box E1
33857_at	4.571	8.728	256.8	195.5	4.589	8.678	150.561	121.236	p47	NM_016143		Hs.12865	p47
38768_at	4.34	8.678	1315.67	462.5	4.244	8.679	2466.85	671.99	HADHSC	NM_005327	Q16836	Hs.8110	L-3-hydroxyacyl-Coenzyme A dehydrogenase, short chain
41801_at	4.45	8.655	134	61.5	4.536	8.679	79.099	42.24	FBXL5	NM_012161		Hs.5548	F-box and leucine-rich repeat protein 5 isoform 1
40887_g_at	4.518	9.044	31468.5	14911	4.535	8.68	50587.5	46564.6				Hs.381180	ESTs, Moderately similar to EFHU1 translation elongation factor eEF-1 alpha-1 chain - human [H.sapiens]
33357_at	4.395	8.762	1805	973	4.21	8.681	4532.66	1769.98	NCKAP1	NM_013436	Q9Y2A7	Hs.278411	NCK-associated protein 1
33457_at	4.432	8.634	409.4	262	4.443	8.681	914.336	557.474	RAP140	NM_015224		Hs.23440	retinoblastoma-associated protein RAP140
34810_at	4.36	8.709	1733.5	547.5	4.278	8.681	849.213	192.975	DKFZP434K046			Hs.4288	hypothetical protein DKFZp434K046
35435_s_at	4.382	8.835	1215	427.5	3.967	8.681	946.685	192.174	HADHSC	NM_005327	Q16836	Hs.8110	L-3-hydroxyacyl-Coenzyme A dehydrogenase, short chain
40827_at	4.532	8.797	612	512.5	4.499	8.681	2071.67	1780.17	IARS	NM_002161	P41252	Hs.172801	isoleucine-tRNA synthetase
34667_at	4.553	8.787	178	136.5	4.583	8.682	42.903	30.384	NFX1	NM_002504		Hs.3187	nuclear transcription factor, X-box binding 1 isoform 1
1659_s_at	4.53	8.827	1297	964	4.486	8.683	4284.61	2839.08	RHEB2	NM_005614	Q15382	Hs.355976	Ras homolog enriched in brain 2
36231_at	4.273	9.776	1412	140	1.475	8.683	1149.19	9.437				Hs.376441	EST, Highly similar to hypothetical protein MGC17330 [Homo sapiens] [H.sapiens]
37673_at	4.467	8.69	346	175.5	4.44	8.683	581.834	199.132	NSMAF	NM_003580	Q92636	Hs.78687	neutral sphingomyelinase (N-SMase) activation associated factor
38782_at	4.527	8.691	228.5	164.5	4.458	8.683	69.303	25.95	GTF2H1	NM_005316	P32780	Hs.89578	general transcription factor IIH, polypeptide 1, 62kDa
34461_at	3.352	8.917	461	20	1.357	8.684	1146.85	8.498	SYCP1	NM_003176		Hs.112743	synaptonemal complex protein 1
39350_at	3.27	8.174	5034.5	435	2.081	8.684	14727.3	256.64	GPC3	NM_004484	P51654	Hs.119651	glypican 3
34864_at	4.561	8.832	2095	1411.5	4.438	8.686	1321.8	536.956	CGI-57	NM_015680		Hs.4973	hypothetical protein CGI-57
39097_at	4.463	8.84	1013	765	4.371	8.686	1771.69	1071.14	SON	NM_003103	P18583	Hs.92909	SON DNA-binding protein isoform G
40142_at	3.29	9.484	1039.5	30	1.222	8.686	949.193	6.25	SPA17	NM_017425	Q15506	Hs.286233	sperm autoantigenic protein 17
41829_at	4.417	8.788	856.5	450	4.246	8.686	871.559	315.204	LARP	NM_015315		Hs.6214	KIAA0731 protein
32677_at	4.133	9.328	1202	125	1.138	8.688	1611.74	9.87	VCY	NM_004679	O14598	Hs.170076	variable charge, Y chromosome
34280_at	4.118	8.977	663.5	96.5	2.337	8.688	286.884	5.136	GABRE	NM_004961	P78334	Hs.22785	gamma-aminobutyric acid (GABA) A receptor, epsilon isoform 1 precursor
37449_i_at	4.456	8.935	18142	7917.5	4.381	8.688	41710.5	19511.5	GBAS_HUMAN		P04895	Hs.374523	GNAS complex locus
35469_at	4.132	9.377	180	20	2.676	8.689	149.906	3.722	HTR2A	NM_000621	P28223	Hs.298623	5-hydroxytryptamine (serotonin) receptor 2A
41800_s_at	4.465	8.819	698.5	425	4.39	8.689	237.76	111.602	DNAJC7	NM_003315	Q99615	Hs.5542	DnaJ (Hsp40) homolog, subfamily C, member 7
1848_at	4.5	8.859	619.667	339.5	4.255	8.69	470.079	165.986	RAP1A	NM_002884	P10113	Hs.865	RAP1A, member of RAS oncogene family
40546_s_at	4.464	8.865	2626	945.5	4.419	8.69	4062.33	1638.42	NDUFA2	NM_002488	O43678	Hs.163867	NADH dehydrogenase (ubiquinone) 1 alpha subcomplex, 2, 8kDa
528_at	3.922	9.315	934.5	71	1.453	8.69	698.148	5.601	HSPB3	NM_006308	Q12988	Hs.41707	heat shock 27kDa protein 3
36887_f_at	3.437	8.932	422	20	2.79	8.691	163.436	4.541	KIR3DL1	NM_013289	P43629	Hs.274601	killer cell immunoglobulin-like receptor, three domains, long cytoplasmic tail, 1
40778_at	4.35	8.562	1749	557.5	4.412	8.691	1240.72	475.028	HADH2	NM_004493	Q99714	Hs.171280	hydroxyacyl-Coenzyme A dehydrogenase, type II
36362_at	2.305	8.81	2413.67	42	1.11	8.692	1068.4	6.37	SLC12A3	NM_000339	P55017	Hs.158462	solute carrier family 12 (sodium/chloride transporters), member 3
41159_at	4.423	8.477	308.5	248.5	4.432	8.692	336.62	172.209	CLTC	NM_004859	Q00610	Hs.178710	clathrin heavy chain
32251_at	4.116	8.517	2963.6	901	4.06	8.694	1760.31	483.619	FLJ21174	NM_024863		Hs.194329	hypothetical protein FLJ21174
40128_at	4.389	8.848	333.5	175.5	4.236	8.694	312.482	134.523	ENTH	NM_014666		Hs.132853	enthoprotin
40885_s_at	4.348	8.529	1009	647	4.232	8.694	1589.29	653.973				Hs.348987	Homo sapiens PRO0715 mRNA, complete cds
34354_at	4.333	8.908	690.667	234.5	4.35	8.695	626.733	222.119	FGFR2	NM_000141	P21802	Hs.278581	fibroblast growth factor receptor 2 isoform 1 precursor
35022_at	3.903	9.784	377	20.5	1.462	8.695	664.784	5.351	SOX5	NM_006940	P35711	Hs.87224	SRY (sex determining region Y)-box 5 isoform A
35989_at	1.537	8.622	2213.5	20	1.141	8.695	1563.27	9.553	MYOZ2	NM_016599		Hs.381047	calcineurin-binding protein calsarcin-1
36535_at	4.482	8.688	344	250	4.381	8.695	317.996	158.713	MFAP1	NM_005926	P55081	Hs.61418	microfibrillar-associated protein 1
1038_s_at	4.276	8.809	1022	358	3.975	8.696	1712.27	386.638	IFNGR1	NM_000416	P15260	Hs.180866	interferon gamma receptor 1
33655_f_at	3.574	8.652	471	33	2.146	8.696	649.818	9.705	SSX3	NM_021014	Q99909	Hs.178749	synovial sarcoma, X breakpoint 3
40665_at	3.598	7.77	512.5	70.5	1.331	8.696	588.166	4.232	FMO3	NM_006894	P31513	Hs.80876	flavin containing monooxygenase 3
1225_g_at	4.214	8.535	2022	509	4.06	8.697	1061.43	158.192	PCTK1	NM_006201	Q00536	Hs.171834	PCTAIRE protein kinase 1 isoform a
1652_at	4.368	9.308	549	107.5	2.745	8.697	222.449	5.881	PIM2	NM_006875		Hs.80205	pim-2 oncogene
35810_at	4.566	8.87	1263.5	874	4.414	8.697	1162.17	522.523	ARPC3	NM_005719	O15145	Hs.6895	actin related protein 2/3 complex subunit 3
36195_at	4.459	8.704	508	278.5	4.243	8.697	703.409	173.265	BG1	NM_015162		Hs.277543	lipidosin
904_s_at	3.548	9.203	629	30.5	2.288	8.697	539.847	9.183	TOP2A	NM_001067	P11388	Hs.156346	DNA topoisomerase II, alpha isozyme
31482_at	0.317	10.208	18435	20	1.28	8.698	1325.26	9.096	CELL	NM_001808		Hs.169271	carboxyl ester lipase-like (bile salt-stimulated lipase-like)
1280_i_at	4.035	8.472	1890.5	305.5	4.346	8.699	1581.09	440.01
38096_f_at	3.915	8.841	6252	902.5	3.728	8.699	16668.7	2894.6	HLA-DPB1	NM_002121	P04440	Hs.814	major histocompatibility complex, class II, DP beta 1 precursor
35885_at	4.33	7.98	212	109.5	4.556	8.7	18.523	10.742	USP9Y	NM_004654	O00507	Hs.193145	Drosophila fat facets related, Y-linked
38159_at	3.712	9.415	407.5	20.5	2.407	8.7	572.355	10.878				Hs.30974	ESTs
34659_at	2.856	8.681	861.5	26	1.192	8.701	1241.43	7.881	NUP155	NM_004298	O75694	Hs.23255	nucleoporin 155kDa isoform 2
701_s_at	3.342	8.787	5515	273	1.347	8.701	24543.9	178.604
34646_at	4.38	8.881	7156	2516.5	4.442	8.702	11008.8	7758.94				Hs.374543	ESTs, Highly similar to RS7_HUMAN 40S ribosomal protein S7 (S8) [H.sapiens]
36412_s_at	3.368	10.088	1117	24.5	1.93	8.702	1514.53	18.409	IRF7	NM_001572	Q92985	Hs.166120	interferon regulatory factor 7 isoform a
37046_at	4.593	8.769	267	267	4.567	8.702	178.109	135.435	PSMA5	NM_002790	P28066	Hs.76913	proteasome alpha 5 subunit
32994_at	4.476	7.65	79.5	79.5	4.622	8.703	9.823	9.823	ASB4	NM_016116	Q9Y574	Hs.248062	ankyrin repeat and SOCS box-containing protein 4 isoform a
34685_at	4.517	8.649	175	129	4.574	8.703	105.778	88.065	FLJ22028	NM_024854	P46063	Hs.192570	hypothetical protein FLJ22028
35055_at	4.525	8.828	5542.4	3285	4.489	8.703	5442	4050.21	BTF3	NM_001207	P20290	Hs.101025	basic transcription factor 3
36511_at	4.399	8.727	607	386	4.293	8.703	2060.62	1006.26	SACM1L	NM_014016		Hs.5867	suppressor of actin 1
37431_at	3.901	8.229	944	146	1.724	8.703	1257.44	12.702	PIASX-BETA	NM_004671		Hs.111323	Protein inhibitor of activated STAT X
40478_at	4.357	8.557	777.5	407	4.26	8.703	2193.86	778.383	DJ971N18.2	NM_021156		Hs.169358	hypothetical protein DJ971N18.2
31851_at	3.963	8.584	1084.5	159	2.958	8.704	1504.31	50.779	RFP2	NM_005798	O60858	Hs.151428	ret finger protein 2
38998_g_at	4.14	8.698	4871	881	4.098	8.704	4187.84	790.446	SLC25A1	NM_005984	P53007	Hs.111024	solute carrier family 25 (mitochondrial carrier; citrate transporter), member 1
36857_at	4.431	8.909	270.5	82.5	4.041	8.705	197.977	27.388	RAD1	NM_002853		Hs.7179	RAD1 homolog isoform 1
37955_at	4.523	8.884	1128.5	626	4.493	8.705	3259.09	1498.1	TMEM4	NM_014255		Hs.8752	transmembrane protein 4
37355_at	4.427	8.536	612	305	4.54	8.706	749.731	458.505	ML64_HUMAN		Q14849	Hs.379960	Homo sapiens mRNA; cDNA DKFZp761B0319 (from clone DKFZp761B0319)
39517_at	4.502	8.546	578	526	4.515	8.707	747.467	497.335	HTGN29	NM_020199		Hs.283437	HTGN29 protein
37204_at	1.795	9.197	3901	30	1.2	8.709	1917.94	12.204	ITIH3	NM_002217	Q06033	Hs.76716	pre-alpha (globulin) inhibitor, H3 polypeptide
38846_at	4.551	8.724	517	340.5	4.454	8.709	326.151	133.746	SSBP1	NM_003143	Q04837	Hs.923	single-stranded DNA binding protein
1640_at	4.431	8.928	1738.6	797.5	4.301	8.71	1274.96	531.815	ST13	NM_003932	P50502	Hs.119222	heat shock 70kD protein binding protein
33163_r_at	4.418	7.987	107	81	4.536	8.71	75.937	48.466	GCLM	NM_002061	P48507	Hs.89709	glutamate-cysteine ligase regulatory protein
33437_at	4.572	8.639	164.5	152	4.552	8.71	284.627	220.372	FTSJ1	NM_012280	Q9UET6	Hs.23170	FtsJ homolog 1
40865_at	4.45	8.624	217	120.5	4.352	8.71	262.744	89.49	TDG	NM_003211	Q13569	Hs.173824	thymine-DNA glycosylase
1520_s_at	3.909	9.119	260	20	2.654	8.711	133.835	3.2	IL1B	NM_000576	P01584	Hs.126256	interleukin 1, beta
34719_at	3.865	8.424	1941	462	3.42	8.711	2357.56	301.945	GLS	NM_014905	O94925	Hs.239189	glutaminase C
35292_at	4.579	8.887	1472	1114	4.491	8.711	4644.33	2707.82	BAT1	NM_004640	Q13838	Hs.55296	HLA-B associated transcript 1
37733_at	4.45	9.156	456.5	185.5	4.244	8.711	700.042	226.606	MAPK14	NM_001315	Q16539	Hs.79107	mitogen-activated protein kinase 14 isoform 1
38072_at	4.314	8.401	656	374	4.362	8.711	1551.31	683.69	DJ465N24.2.1	NM_020317		Hs.8084	hypothetical protein dJ465N24.2.1
38771_at	4.506	8.749	886.5	667	4.215	8.711	1084.56	317.54	HDAC1	NM_004964	Q13547	Hs.88556	histone deacetylase 1
40187_at	4.398	8.127	117	91	4.513	8.711	92.991	53.112				Hs.145020
41328_s_at	4.411	8.608	408	213	3.853	8.711	267.75	40.743	EML2	NM_012155	O95834	Hs.24178	echinoderm microtubule associated protein like 2
36898_r_at	4.157	9.914	352.333	26.5	2.821	8.712	133.553	3.775	PRIM2A	NM_000947	P49643	Hs.74519	primase, polypeptide 2A, 58kDa
32809_at	4.532	8.704	496	324	4.347	8.713	868.351	280.914				Hs.285519	Homo sapiens OVN6-2 mRNA, partial cds
2044_s_at	4.4	8.736	285.5	175.5	4.515	8.714	232.712	139.088	RB1	NM_000321	P06400	Hs.75770	retinoblastoma 1 (including osteosarcoma)
34013_f_at	4.446	9.171	493	177.5	2.253	8.714	1026.87	16.796	POU1F1	NM_000306	P28069	Hs.89394	POU domain, class 1, transcription factor 1 (Pit1, growth hormone factor 1)
38400_at	4.441	8.846	719	375.5	4.302	8.714	2173.86	1025.34	DKFZP434D1335	NM_015578		Hs.8258	DKFZP434D1335 protein
41139_at	4.505	8.778	2695	1525.5	4.404	8.714	8762.85	3554.95	MAGED1	NM_006986	Q9Y5V3	Hs.177556	melanoma antigen, family D, 1
37550_at	4.34	7.964	298	234	4.511	8.715	52.652	24.489	F8	NM_000132	P00451	Hs.79345	coagulation factor VIII, procoagulant component isoform a precursor
38985_at	4.484	8.574	447.5	319.5	4.472	8.715	431.476	225.657	LEPROTL1	NM_015344	O95214	Hs.11000	leptin receptor overlapping transcript-like 1
40327_at	4.091	9.684	628.333	66	2.592	8.715	278.281	6.266	HOXB13	NM_006361	Q92826	Hs.66731	homeo box B13
1220_g_at	4.533	8.634	222	188	4.628	8.716	28.669	28.669	IRF2	NM_002199	P14316	Hs.83795	interferon regulatory factor 2
31673_s_at	4.528	8.769	765	591.5	4.474	8.716	824.467	477.131	SPG7	NM_003119	Q9UQ90	Hs.296847	paraplegin
32976_s_at	4.616	9.131	43.5	23.5	4.546	8.716	36.254	21.943	ZNF6	NM_021998	Q9Y462	Hs.326801	zinc finger protein 6
41438_at	4.283	8.514	374.5	166.5	4.088	8.716	308.583	73.173	OSBPL8	NM_020841	Q9BZF1	Hs.109694	oxysterol-binding protein-like protein 8
32597_at	4.411	8.731	1174.5	759	4.28	8.717	2581.82	1164.96	RBL2	NM_005611	Q08999	Hs.79362	retinoblastoma-like 2 (p130)
33993_at	4.478	8.314	635.5	466	4.091	8.717	607.354	90.295	MYL6	NM_021019	P16475	Hs.77385	smooth muscle and non-muscle myosin alkali light chain isoform 1
37742_at	4.48	8.819	1073	615.5	4.267	8.717	771.103	277.573				Hs.377971
39212_at	4.356	8.148	165	85.5	4.519	8.717	43.916	21.988	FLJ11191	NM_018355		Hs.21838	hypothetical protein FLJ11191
40167_s_at	4.37	8.943	1048	477.5	4.04	8.717	1504.81	423.658	SBA2	NM_018639	Q9NYS7	Hs.136644	CS box-containing WD protein
41383_at	3.762	10.171	4440	158	1.186	8.717	1882.32	11.766	MUC5AC			Hs.103707	mucin 5, subtype B, tracheobronchial
493_at	4.521	8.597	775.667	615.5	4.389	8.717	573.826	278.995	CSNK1D	NM_001893	P48730	Hs.75852	casein kinase 1, delta isoform 1
1110_at	4.447	9.094	551.5	172	2.739	8.718	226.695	5.883	TRDD3			Hs.367739
33562_g_at	4.45	7.866	243	243	4.612	8.718	14.15	13.648	COL4A3	NM_000091	Q01955	Hs.530	alpha 3 type IV collagen isoform 1, precursor
34542_at	3.87	8.806	1601	155	1.19	8.718	1294.2	8.112	GAPDS	NM_014364	O14556	Hs.248017	glyceraldehyde-3-phosphate dehydrogenase, testis-specific
39292_r_at	4.351	8.42	161.5	73	4.473	8.718	125.746	74.129	TIF1	NM_003852	O15164	Hs.183858	transcriptional intermediary factor 1
41454_at	4.418	8.859	1127.5	525	4.15	8.718	3262.37	878.171	HEBP2	NM_014320		Hs.111029	heme binding protein 2
1343_s_at	2.688	9.205	1120.5	21	1.378	8.719	1129.42	8.323	SERPINB3	NM_006919	P29508	Hs.227948	serine (or cysteine) proteinase inhibitor, clade B (ovalbumin), member 3
157_at	3.136	9.017	617	20	1.205	8.719	1017.68	6.458	PRAME	NM_006115	P78395	Hs.30743	preferentially expressed antigen in melanoma
1964_g_at	3.99	8.911	619	66	1.179	8.719	940.203	5.833	FLT1	NM_002019	P17948	Hs.381093	fms-related tyrosine kinase 1 (vascular endothelial growth factor/vascular permeability factor receptor)
38050_at	4.354	8.664	1031	639.5	4.307	8.719	2777.12	1413.32	BTF	NM_014739		Hs.80338	Bcl-2-associated transcription factor
547_s_at	3.431	7.994	1100.6	125	3.338	8.719	580.141	30.876	NR4A2	NM_006186	P43354	Hs.82120	nuclear receptor subfamily 4, group A, member 2
32353_at	4.245	8.574	714	171.5	3.07	8.72	367.599	13.432	KLKB1	NM_000892	P03952	Hs.1901	plasma kallikrein B1 precursor
32370_at	4.348	8.884	827	270.5	1.827	8.72	779.932	8.648	CTLA1	NM_033423	P20718	Hs.348264	similar to granzyme B (granzyme 2, cytotoxic T-lymphocyte-associated serine esterase 1)
39215_at	3.299	9.198	579	20	2.736	8.72	203.494	5.249	NPPB	NM_002521	P16860	Hs.219140	natriuretic peptide precursor B
32565_at	4.103	8.739	781	225	3.931	8.721	2135.55	520.259	SMARCD3	NM_003078		Hs.71622	SWI/SNF-related matrix-associated actin-dependent regulator of chromatin d3
35746_r_at	4.513	8.907	7534.5	4333	4.521	8.721	11657.7	8566.26				Hs.381251	ESTs, Highly similar to poly(rC)-binding protein 2, isoform b; alpha-CP2; poly(rC)-binding protein 2; heterogenous nuclear ribonucleoprotein E2 [Homo sapiens] [H.sapiens]
40693_at	3.975	9.735	308	20	2.777	8.721	211.92	5.691	KCNB1	NM_004975	Q14721	Hs.84244	potassium voltage-gated channel, Shab-related subfamily, member 1
32085_at	4.353	8.799	364	226	4.209	8.722	579.879	301.333	KIAA0981		Q9Y2I7	Hs.158135	KIAA0981 protein
32219_at	4.408	8.585	642.5	446.5	4.32	8.723	1256.17	709.667	TLK1	NM_012290		Hs.18895	tousled-like kinase 1
35702_at	3.19	10.138	1229.5	20	1.324	8.723	832.808	5.839	HSD11B1	NM_005525	P28845	Hs.275215	hydroxysteroid (11-beta) dehydrogenase 1
38450_at	4.385	8.457	858	621.5	4.42	8.723	2290.59	1406.7	SSB	NM_003142	P05455	Hs.83715	autoantigen La
41796_at	4.525	8.399	275.5	247	4.523	8.723	100.312	52.261	PLCL2	NM_015184		Hs.54886	phospholipase C-like 2
32578_at	4.301	8.492	710.5	256.5	4.355	8.724	621.35	232.015	HUMGT198A	NM_013290		Hs.279032	GT198, complete ORF
33710_at	4.275	8.74	464	165	3.776	8.724	800.008	139.144	C3F	NM_005768		Hs.300423	putative protein similar to nessy
35751_at	4.464	8.856	920.5	365.5	4.465	8.724	2311.43	976.841	SDHB	NM_003000	P21912	Hs.64	succinate dehydrogenase complex, subunit B, iron sulfur (Ip)
37010_at	4.354	8.895	1803	434.5	3.984	8.724	5462.03	672.28	GTF2A2	NM_004492	P52657	Hs.76362	general transcription factor IIA, 2, 12kDa
37569_at	4.556	8.766	1178.5	1016.5	4.506	8.724	2466.09	1718.06	PDCD6	NM_013232	O75340	Hs.80019	programmed cell death 6
925_at	3.435	8.499	9310	1019.5	2.413	8.724	9382.12	332.923	IFI30	NM_006332	P13284	Hs.14623	interferon, gamma-inducible protein 30
32510_at	4.372	8.951	1982.33	704	4.03	8.725	1667.04	349.167	AKR7A2	NM_003689	O43488	Hs.6980	aldo-keto reductase family 7, member A2 (aflatoxin aldehyde reductase)
37475_at	4.164	9.03	1387	310	1.471	8.725	290.266	2.317	DKFZP434J046	NM_015671		Hs.116244	DKFZP434J046 protein
40091_at	4.343	8.527	895	462	3.939	8.725	3537.44	645.336	BCL6	NM_001706	P41182	Hs.155024	B-cell lymphoma 6 protein
38069_at	4.555	8.141	692	663	4.59	8.726	1156.51	804.211	CLCN7	NM_001287	P51798	Hs.80768	chloride channel 7
40058_s_at	4.097	9.699	269	20	2.887	8.726	172.5	5.167	LIM	NM_006457		Hs.154103	LIM protein (similar to rat protein kinase C-binding enigma)
32207_at	4.484	9.22	535	161.5	4.057	8.727	926.077	149.052	MPP1	NM_002436	Q00013	Hs.1861	palmitoylated membrane protein 1
41723_s_at	3.516	8.829	11829	1003	3.46	8.727	22373.8	2608.25
31864_at	4.504	8.497	241	224.5	4.592	8.728	550.605	443.076	MPHOSPH6	NM_005792	Q99547	Hs.152720	M-phase phosphoprotein 6
38648_at	4.566	8.973	872.5	532.5	4.377	8.728	1052.95	534.222	ZNF384	NM_133476		Hs.103315	nuclear matrix transcription factor 4
159_at	4.227	9.487	179	20	3.098	8.729	488.428	18.875	VEGFC	NM_005429	P49767	Hs.79141	vascular endothelial growth factor C preproprotein
198_g_at	4.475	8.826	2109	847.5	4.334	8.729	1588.53	489.649	NME3	NM_002513	Q13232	Hs.81687	non-metastatic cells 3, protein expressed in
37515_at	4.252	9.638	551	60.5	2.955	8.729	148.703	4.77	MASP2	NM_006610	O00187	Hs.119983	mannan-binding lectin serine protease 2 isoform 1 precursor
40854_at	4.542	8.785	785.5	625	4.534	8.729	2034.5	1703.34	UQCRC2	NM_003366	P22695	Hs.173554	ubiquinol-cytochrome c reductase core protein II
33766_at	3.85	9.103	280	20	2.414	8.73	371.211	6.955	VIPR1	NM_004624	P32241	Hs.348500	vasoactive intestinal peptide receptor 1
36931_at	3.968	9.125	15190.7	2288	3.157	8.73	33971	2413.02	TAGLN	NM_003186	Q01995	Hs.75777	transgelin
37373_at	4.426	8.706	1125	650.5	4.343	8.73	2020.69	938.251	UGP2	NM_006759	Q16851	Hs.77837	UDP-glucose pyrophosphorylase 2
38418_at	4.35	8.753	1845.67	753	3.837	8.73	634.31	88.755	CCND1	NM_053056	P24385	Hs.82932	cyclin D1
1456_s_at	4.182	8.649	735.5	209.5	3.811	8.731	2126.78	327.242	IFI16	NM_005531		Hs.155530	interferon, gamma-inducible protein 16
35364_at	4.457	8.716	585	313.5	4.218	8.731	1641.26	399.371	APPBP1	NM_003905		Hs.61828	amyloid beta precursor protein-binding protein 1
38525_at	4.121	8.618	216.5	34.5	3.44	8.731	236.742	13.036	STAM2	NM_005843		Hs.17200	signal transducing adaptor molecule 2
39560_at	4.21	8.746	650	220	4.202	8.731	4971.83	1381.42	CBX6	NM_014292	O95503	Hs.107374	chromobox homolog 6
1074_at	4.464	8.688	480.5	322	4.402	8.732	431.466	167.398	RAB1A	NM_004161	P11476	Hs.3642	RAB1A, member RAS oncogene family
32549_at	1.758	8.687	2117.5	22.5	2.97	8.732	360.017	11.773	PAPPA	NM_002581	Q13219	Hs.75874	pregnancy-associated plasma protein A preproprotein
32698_at	4.421	9.008	395.5	142.5	4.569	8.732	21.28	12.262	PVR	NM_006505	P15151	Hs.171844	poliovirus receptor
34939_r_at	3.875	9.29	299.5	20	2.9	8.734	202.138	6.112				Hs.133342	EST
39318_at	4.168	9.805	655	80	2.652	8.734	389.619	9.169	TCL1A	NM_021966	P56279	Hs.2484	T-cell lymphoma-1
33984_at	4.595	8.965	6343.2	4352	4.506	8.735	19324.9	12951.6	HSPCB	NM_007355	P08238	Hs.74335	heat shock 90kDa protein 1, beta
35466_at	4.474	8.465	167	110.5	4.515	8.735	51.871	31.644	DNAJB12	NM_017626	Q9NXW2	Hs.7960	DnaJ (Hsp40) homolog, subfamily B, member 12
37294_at	4.227	8.948	3446.5	782.5	3.926	8.735	7646.98	1178.21	BTG1	NM_001731	P31607	Hs.77054	B-cell translocation protein 1
41038_at	3.942	9.196	260	20	2.216	8.735	727.248	11.288	NCF2	NM_000433	P19878	Hs.949	neutrophil cytosolic factor 2
41257_at	4.367	8.393	264.333	158.5	4.229	8.735	696.155	214.577	CAST	NM_001750	P20810	Hs.359682	calpastatin
32245_at	4.323	8.42	335	223	4.558	8.736	303.834	214.486				Hs.313844
40539_at	4.47	9.519	1241.5	270	4.543	8.736	92.395	50.043	MYO9B	NM_004145		Hs.159629	myosin IXB
39182_at	3.953	8.692	3040	525	2.882	8.737	4330.16	218.103	EMP3	NM_001425	P54852	Hs.9999	epithelial membrane protein 3
32057_at	3.532	9.257	428.6	20	2.359	8.738	313.431	5.554	P37NB	NM_005824		Hs.155545	37 kDa leucine-rich repeat (LRR) protein
35659_at	2.778	8.776	772	20	1.265	8.738	347.74	2.293	IL10RA	NM_001558	Q13651	Hs.327	interleukin 10 receptor, alpha precursor
39071_at	4.386	8.403	360	253.5	4.307	8.738	585.273	241.126	ITGAV	NM_002210	P06756	Hs.295726	integrin, alpha V (vitronectin receptor, alpha polypeptide, antigen CD51)
37507_i_at	4.157	7.806	288	176.5	4.344	8.74	315.463	112.717	FNBP3	NM_017892		Hs.107213	similar to formin binding protein 3; formin binding protein 11
32780_at	4.165	8.78	1493.33	549.5	3.768	8.741	3361.19	655.204	BPAG1	NM_001723	O94833	Hs.198689	bullous pemphigoid antigen 1 isoform 1e precursor
35867_at	3.246	8.913	518	20	2.534	8.741	647.724	13.551	SLC22A2	NM_003058		Hs.183572	solute carrier family 22 member 2 isoform a
36672_at	4.546	8.726	1345.33	1011	4.55	8.741	1861.07	1518.49	PCP_HUMAN		P42785	Hs.376738
36791_g_at	3.588	8.832	4784.33	477	2.826	8.741	8709.87	378.231				Hs.351331
1080_s_at	2.25	8.578	1126.5	20	0.999	8.742	1393.83	7.302	CYP1A2	NM_000761	P05177	Hs.1361	cytochrome P450, subfamily I (aromatic compound-inducible), polypeptide 2
34402_at	4.529	8.789	1647	1201.5	4.445	8.742	2401.13	1240.99	UNRIP	NM_007178	Q9Y3F4	Hs.3727	unr-interacting protein
35784_at	4.493	8.588	932.333	555.5	4.457	8.742	206.59	71.172	VAMP3	NM_004781	Q15836	Hs.66708	vesicle-associated membrane protein 3 (cellubrevin)
38031_at	4.494	8.989	1082.5	511	4.346	8.742	2321.66	982.497	KIAA0111	NM_014740	P38919	Hs.79768	KIAA0111 gene product
41461_at	4.249	8.59	255	58.5	3.675	8.742	238.7	17.601	PMS1	NM_000534	P54277	Hs.111749	postmeiotic segregation 1
33388_at	4.576	9.068	1659	845	4.442	8.743	945.082	441.166	MGC32043	NM_144582		Hs.226138	hypothetical protein MGC32043
36074_at	4.257	8.342	268	133	3.602	8.743	158.671	14.736	IPW			Hs.5022	EST
1480_at	4.43	8.609	537	239	4.319	8.744	343.84	81.014	HSPA4		P34932	Hs.90093	heat shock 70kDa protein 4
33674_at	4.383	9.031	18926.5	5765	4.458	8.744	14002.3	9058.85	RPL29	NM_000992	P47914	Hs.350068	ribosomal protein L29
374_f_at	4.342	9.088	2821	645.5	4.148	8.745	1501.3	320.919	DDT	NM_001355	P30046	Hs.180015	D-dopachrome tautomerase
1458_at	3.034	9.695	886	20	2.106	8.746	269.925	3.754	PTPN3	NM_002829	P26045	Hs.153932	protein tyrosine phosphatase, non-receptor type 3
32573_at	4.566	8.78	1779	1374	4.46	8.746	2537.69	1315.89	SFRS9	NM_003769	Q13242	Hs.77608	splicing factor, arginine/serine-rich 9
32745_at	4.451	8.794	548.5	243.5	4.315	8.746	1438.21	376.618	NLVCF	NM_003776	Q9NQ50	Hs.19500	nuclear localization signal deleted in velocardiofacial syndrome protein
36053_at	4.569	8.599	490.5	357	4.539	8.746	165.72	105.333	CDKN2C	NM_001262	P42773	Hs.4854	cyclin-dependent kinase inhibitor 2C
38041_at	4.432	8.552	253.5	195.5	4.469	8.746	125.501	69.22	GALNT1	NM_020474	Q10472	Hs.80120	polypeptide N-acetylgalactosaminyltransferase 1
38500_at	4.417	8.707	395	200	4.305	8.746	502.077	215.503	LOC51014		Q9Y3B3	Hs.278391	CGI-109 protein
38821_at	4.52	8.823	400	253.5	4.472	8.746	975.645	508.028	PGRMC2	NM_006320	O15173	Hs.9071	progesterone membrane binding protein
39050_at	4.596	9.164	732	510	4.485	8.746	1205.92	690.525	PABPN1	NM_004643		Hs.117176	poly(A) binding protein, nuclear 1
1545_g_at	3.798	9.291	336.5	20	2.898	8.747	199.732	5.969	FLT1	NM_002019	P17948	Hs.381093	fms-related tyrosine kinase 1 (vascular endothelial growth factor/vascular permeability factor receptor)
38974_at	4.582	8.769	2303	1987	4.541	8.747	4584.73	3351.72	DJ-1	NM_007262		Hs.10958	RNA-binding protein regulatory subunit
32786_at	4.092	8.773	6479.2	1403.5	3.925	8.748	13678.2	2338.59	JUNB	NM_002229	P17275	Hs.198951	jun B proto-oncogene
34570_at	4.529	8.967	5955	3668	4.475	8.748	20206.4	13355.7	RPS27A	NM_002954	P14798	Hs.3297	ubiquitin and ribosomal protein S27a precursor
34792_at	4.349	8.829	3587	1385	4.021	8.748	9135.08	1782.68	AHCYL1	NM_006621	O43865	Hs.4113	S-adenosylhomocysteine hydrolase-like 1
36988_at	4.56	9.244	618.5	278.5	4.205	8.748	1267.09	271.282	TNFAIP1	NM_021137	Q13829	Hs.76090	tumor necrosis factor, alpha-induced protein 1 (endothelial)
41674_at	4.211	7.514	156	78.5	4.592	8.748	12.601	9.445	FGF12	NM_004113	Q92912	Hs.343809	fibroblast growth factor 12 isoform 2
869_at	4.268	9.121	2266	373	3.644	8.748	12463.9	905.058	GTF2A2	NM_004492	P52657	Hs.76362	general transcription factor IIA, 2, 12kDa
33657_at	4.441	8.97	15874	5143.5	4.492	8.749	28271.9	22652.8	RPL34	NM_000995	P49207	Hs.250895	ribosomal protein L34
584_s_at	4.453	8.826	767	464	4.274	8.749	1520.04	655.335	XRCC5	NM_021141	P13010	Hs.84981	ATP-dependant DNA helicase II
36808_at	4.141	9.249	194.5	20	2.815	8.75	215.373	5.904	PTPN22	NM_012411	Q9Y2R2	Hs.87860	lymphoid-specific protein tyrosine phosphatase isoform 2
40994_at	4.377	8.207	463	303	4.039	8.75	182.89	34.152	GPRK5	NM_005308	P34947	Hs.211569	G protein-coupled receptor kinase 5
37423_at	4.039	8.882	532	89	3.257	8.751	609.62	30.107	SLC12A2	NM_001046	P55011	Hs.110736	solute carrier family 12 (sodium/potassium/chloride transporters), member 2
663_at	4.432	8.716	1946	822	4.5	8.751	864.381	541.177	EIF1A	NM_001412	P47813	Hs.4310	eukaryotic translation initiation factor 4C
33758_f_at	4.023	10.116	2623.5	147.5	1.212	8.752	3579.74	22.33	PSG11	NM_002785		Hs.375567	pregnancy specific beta-1-glycoprotein 11
34332_at	4.461	8.743	618.667	356	4.429	8.752	1143.23	601.514				Hs.355917
41060_at	3.422	9.138	454	20	2.647	8.752	202.231	4.745	CCNE1	NM_001238	P24864	Hs.9700	cyclin E1 isoform 1
41360_at	4.543	8.741	143.5	96	4.526	8.753	176.655	88.964	CNOT8	NM_004779	Q9UFF9	Hs.26703	CCR4-NOT transcription complex, subunit 8
41562_at	4.43	8.612	776	425	4.29	8.753	1279.44	449.897	BMI1	NM_005180	P35226	Hs.380403	B lymphoma Mo-MLV insertion region
32628_at	4.431	8.535	561	339.5	4.369	8.754	873.464	377.676	ZNF161	NM_007146	Q14119	Hs.6557	zinc finger protein 161
33581_at	4.339	8.24	440.5	297	4.616	8.754	33.725	33.725	RBMS3	NM_014483		Hs.158446	RNA binding motif, single stranded interacting protein
35404_at	3.725	9.16	371	22	2.542	8.755	391.131	8.173	TACR2	NM_001057	P21452	Hs.161305	tachykinin receptor 2
37214_g_at	4.411	8.775	466.5	161	4.539	8.755	94.191	64.902	DNASE1L1	NM_006730	P49184	Hs.77091	deoxyribonuclease I-like 1
1934_s_at	4.387	8.891	124.5	27.5	4.095	8.756	103.818	14.106	VEGFC	NM_005429	P49767	Hs.79141	vascular endothelial growth factor C preproprotein
32060_at	4.224	8.802	298	112.5	3.989	8.756	967.513	207.726	BNIP2	NM_004330	Q12982	Hs.155596	BCL2/adenovirus E1B 19kD interacting protein 2
32384_g_at	3.752	9.056	310	20	3.048	8.756	189.961	6.6	GHRHR	NM_000823	Q02643	Hs.767	growth hormone releasing hormone receptor
35744_at	4.528	8.18	412	394	4.568	8.756	183.26	105.128	KIAA0141	NM_014773	Q14154	Hs.63510	KIAA0141 gene product
39960_at	4.534	8.314	171.5	171.5	4.558	8.756	129.239	64.135	CL640	NM_015697		Hs.44563	hypothetical protein CL640
33912_at	4.45	8.438	282	270	4.581	8.757	117.699	108.72	ZMPSTE24	NM_005857	O75844	Hs.25846	zinc metalloproteinase STE24 homolog
33978_at	4.364	7.229	104	100.5	4.628	8.757	6.272	6.169	ABCB4	NM_000443	P21439	Hs.73812	ATP-binding cassette, subfamily B, member 4 isoform A
34609_g_at	4.398	9.025	8397	3918.5	4.414	8.757	24715	12123.2	GNB2L1	NM_006098	P25388	Hs.5662	guanine nucleotide binding protein (G protein), beta polypeptide 2-like 1
39294_at	4.296	8.595	753	364	3.923	8.757	619.591	135.663	NR2F1	NM_005654	P10589	Hs.144630	nuclear receptor subfamily 2, group F, member 1
41241_at	4.482	8.864	1457	949.5	4.404	8.757	3899.59	2234.18	NARS	NM_004539	O43776	Hs.181311	asparaginyl-tRNA synthetase
36875_at	4.368	7.65	267	267	4.596	8.758	160.286	121.991	IBTK	NM_015525		Hs.306425	inhibitor of Bruton's tyrsoine kinase
33884_s_at	4.59	8.785	214.5	208.5	4.578	8.759	73.798	47.818	UBE4B	NM_006048		Hs.24594	ubiquitination factor E4B (UFD2 homolog, yeast)
35125_at	4.481	8.933	9301.5	5094.5	4.455	8.759	17044.3	12288.9	RS6_HUMAN		P10660	Hs.374785	EST, Highly similar to R3HU6 ribosomal protein S6, cytosolic - human [H.sapiens]
35170_at	4.591	8.951	725	516	4.36	8.759	57.482	15.308	MAN2C1	NM_006715		Hs.26232	mannosidase, alpha, class 2C, member 1
36084_at	4.54	8.702	542	385	4.132	8.759	67.066	9.915	KIAA0076	NM_014780	Q14999	Hs.51039	KIAA0076 gene product
39686_g_at	4.477	8.868	752.5	499.5	4.392	8.759	2020	1146.94	E46L	NM_013236	Q9UBB4	Hs.13493	like mouse brain protein E46
36126_at	4.526	8.517	472.5	337	4.58	8.76	316.355	226.307	NBP	NM_025233	Q13057	Hs.296422	nucleotide binding protein
31880_at	3.791	8.877	541.4	45	2.957	8.761	330.811	10.42	D8S2298E	NM_005671	O00124	Hs.153678	reproduction 8
34714_at	4.234	8.583	175	46	3.824	8.761	273.676	26.151	SAMHD1	NM_015474	Q9Y3Z3	Hs.23889	SAM domain and HD domain 1
36814_at	4.252	8.698	1161	584.5	3.945	8.761	2400.39	657.36	KIAA1109			Hs.6606	hypothetical protein FLJ21404
39018_at	4.097	8.894	6504.5	902.5	4.202	8.761	9479.81	1869.86	MGST3	NM_004528	O14880	Hs.111811	microsomal glutathione S-transferase 3
445_at	4.352	9.501	123	20	2.993	8.761	125.489	4.093	NKX3-1	NM_006167	Q99801	Hs.55999	NK3 transcription factor related, locus 1
31394_at	1.547	8.826	2520	20	3.016	8.762	893.844	30.418	SERPINI2	NM_006217	O75830	Hs.158308	protease inhibitor 14
37474_at	3.946	9.001	269.5	24	2.943	8.762	354.016	10.997	OIP5	NM_007280	O43482	Hs.116206	Opa-interacting protein 5
32571_at	4.453	8.651	226	155	4.407	8.763	122.482	48.627	MAT2A	NM_005911	P31153	Hs.77502	methionine adenosyltransferase II, alpha
39555_at	4.126	7.083	165	113.5	4.147	8.763	168.243	28.112	ING1L	NM_001564		Hs.107153	inhibitor of growth family, member 1-like
35798_at	4.473	9.114	1763.5	820.5	4.253	8.764	1396.2	537.799	NSAP1	NM_006372	Q9Y5W7	Hs.46801	NS1-associated protein 1
38068_at	4.477	8.739	1489	554	4.515	8.765	1440.84	804.137	AMFR	NM_001144		Hs.80731	autocrine motility factor receptor isoform a
39000_at	4.445	8.706	348	185	4.486	8.765	24.557	9.093	NMT1	NM_021079	P30419	Hs.111039	N-myristoyltransferase 1
39159_at	4.466	8.942	571	221.5	4.064	8.765	1512.57	219.795	SH3GL1	NM_003025	Q99961	Hs.97616	SH3-domain GRB2-like 1
37641_at	4.472	8.726	552	223.5	3.667	8.766	387.396	29.908	IFI44	NM_006417		Hs.82316	interferon-induced, hepatitis C-associated microtubular aggregat
38898_at	4.608	8.875	42.667	33.5	4.625	8.766	13.716	13.716				Hs.368063	EST
41147_at	4.401	8.75	501	267	4.26	8.766	1243.59	485.472	MGC4276	NM_030940		Hs.177776	hypothetical protein MGC4276 similar to CG8198
AFFX-HUMISGF3A/M97935_MA_at	3.448	7.78	845	115	3.532	8.766	75.563	5.776
1443_at	3.681	9.315	351.5	20	3.016	8.767	63.633	2.117	DUSP9	NM_001395	Q99956	Hs.144879	dual specificity phosphatase 9
1614_s_at	3.917	9.122	548.5	47.5	2.737	8.767	683.628	17.115	USP6	NM_004505	P35125	Hs.111065	ubiquitin specific protease 6
40751_at	2.428	9.383	2310	29	1.235	8.767	1159.67	7.305	IMAGE:4215339			Hs.90010	hypothetical protein IMAGE:4215339
31488_s_at	4.51	8.762	154	102	4.438	8.769	284.206	114.647				Hs.380429	Phosphoglycerate kinase {alternatively spliced} [human, phosphoglycerate kinase deficient patient with episodes of muscl, mRNA Partial Mutant, 307 nt]
40186_at	2.256	10.147	2424.5	20	2.685	8.769	485.384	11.844	DUSP9	NM_001395	Q99956	Hs.144879	dual specificity phosphatase 9
41724_at	4.594	8.928	3503	2198.5	4.552	8.769	6054.73	3764.31	BCAP31	NM_005745	P51572	Hs.291904	accessory protein BAP31
1914_at	3.548	9.874	792	24.5	1.117	8.77	1154.19	6.558	CCNA1	NM_003914	P78396	Hs.79378	cyclin A1
275_at	4.21	9.576	191.5	21	4.409	8.77	43.901	14.133	DUSP3	NM_004090		Hs.181046	dual specificity phosphatase 3
2010_at	4.499	8.75	1474	1129.5	4.435	8.771	8717.25	4306.02	SKP1A	NM_006930	P34991	Hs.227950	S-phase kinase-associated protein 1A (p19A)
37030_at	4.494	8.412	394.5	321.5	4.572	8.771	821.735	573.357	ETEA			Hs.76591	expressed in T-cells and eosinophils in atopic dermatitis
1061_at	4.105	9.098	867	109.5	2.736	8.772	186.238	4.647	IL10RA	NM_001558	Q13651	Hs.327	interleukin 10 receptor, alpha precursor
34527_r_at	3.787	9.461	1635.5	98.5	1.452	8.772	1660.93	12.588				Hs.12513	EST
41655_at	4.497	8.612	177	137	4.352	8.772	52.447	15.497				Hs.348844	ESTs
34284_at	3.371	9.545	616.5	20	2.362	8.773	1573.95	27.512	TG737	NM_006531	Q13099	Hs.2291	Probe hTg737 (polycystic kidney disease, autosomal recessive, in
40459_at	4.19	8.354	502.5	176.5	4.122	8.773	116.348	23.285	ACOX1	NM_004035		Hs.379991	acyl-Coenzyme A oxidase isoform a
39183_at	4.172	8.861	1018	203.5	4.38	8.774	985.316	343.554	PCTK1	NM_006201	Q00536	Hs.171834	PCTAIRE protein kinase 1 isoform a
39270_at	3.668	9.193	344.5	20	2.455	8.774	377.38	7.216	CD209L	NM_014257		Hs.23759	CD209 antigen-like
40441_g_at	4.317	8.484	890	483	4.297	8.774	3031.2	1036.47	PAI-RBP1	NM_015640		Hs.165998	PAI-1 mRNA-binding protein
116_at	4.038	9.176	443.5	45	2.738	8.775	515.149	12.875	PRKAR2A	NM_004157		Hs.365523	protein kinase, cAMP-dependent, regulatory, type II, alpha
1535_at	3.534	7.923	624.5	129.5	3.381	8.775	396.729	32.589	CHES1	NM_005197	O00409	Hs.211773	checkpoint suppressor 1
31932_f_at	4.541	8.837	1492.6	937.5	4.509	8.775	3758.15	2215.28	BTF3	NM_001207	P20290	Hs.101025	basic transcription factor 3
32170_g_at	4.467	8.793	101	67.5	4.521	8.776	24.975	14.255				Hs.368063	EST
32174_at	3.75	8.488	1825	356	3.893	8.776	2524.33	455.856	SLC9A3R1	NM_004252		Hs.184276	solute carrier family 9 (sodium/hydrogen exchanger), isoform 3 regulatory factor 1
38873_at	3.984	9.183	298.5	27.5	2.979	8.776	181.156	5.772	KIAA0800	NM_014703		Hs.118738	KIAA0800 gene product
476_s_at	4.435	8.854	409	232	4.255	8.776	393.315	152.384	HDAC1	NM_004964	Q13547	Hs.88556	histone deacetylase 1
31400_at	3.467	9.118	487	22	2.266	8.777	637.631	10.159	DGKB	NM_004080	Q9Y6T7	Hs.158318	diacylglycerol kinase, beta isoform 1
34537_at	3.553	9.852	620.5	20	3.014	8.777	102.418	3.382	KCNJ12	NM_021012	Q14500	Hs.2363	potassium inwardly-rectifying channel, subfamily J, member 12
35932_at	3.517	9.406	510.5	20	3.08	8.777	195.077	6.923	LEFTB	NM_020997	O75610	Hs.278239	left-right determination, factor B
36224_g_at	4.414	8.824	1084	638	4.324	8.777	3884.9	1902.56				Hs.380060
37179_at	4.216	9.26	172	20	2.864	8.777	155.443	4.391	NFE2	NM_006163	Q16621	Hs.75643	nuclear factor (erythroid-derived 2), 45kDa
31538_at	4.413	8.944	14169	6668.5	4.469	8.778	17047.2	9850.11	RLA0_HUMAN		P05388	Hs.356792	ESTs, Highly similar to RLA0_HUMAN 60S acidic ribosomal protein P0 (L10E) [H.sapiens]
36124_at	4.263	9.187	2166	334	3.682	8.778	2176.63	174.153	MPST	NM_021126	P25325	Hs.248267	3-mercaptopyruvate sulfurtransferase
37174_at	4.514	8.05	105.5	105.5	4.616	8.778	43.568	40.417	MRPL19	NM_014763	P49406	Hs.75574	mitochondrial ribosomal protein L19
39122_at	4.417	9.184	5448	1701	4.298	8.778	4665.61	1615.81	GPI	NM_000175	P06744	Hs.279789	glucose phosphate isomerase
33273_f_at	3.244	8.852	30875	2319.5	3.268	8.779	63363.7	6704.24	IGLJ3			Hs.375599	immunoglobulin lambda joining 3
37770_at	4.526	8.634	184	130.5	4.602	8.779	26.079	22.556	TAF2	NM_003184		Hs.122752	TBP-associated factor 2
40764_at	4.276	8.98	5037.5	1059	4.207	8.779	7657.09	1841.57	GOT2	NM_002080	P00505	Hs.170197	aspartate aminotransferase 2 precursor
41608_at	4.332	7.43	128	128	4.439	8.779	78.852	27.086	CRHBP	NM_001882	P24387	Hs.115617	corticotropin releasing hormone binding protein
1991_s_at	4.156	9.152	2333.5	316	3.511	8.78	2527.61	154.811	MAPKAPK3	NM_004635		Hs.227789	mitogen-activated protein kinase-activated protein kinase 3
36199_at	4.39	9.018	2223	752.5	4.214	8.78	1704.29	637.335	DAP	NM_004394	P51397	Hs.75189	death-associated protein
33509_at	3.809	9.426	317.5	20	2.771	8.781	360.985	9.284	GRM1	NM_000838	Q13255	Hs.32945	glutamate receptor, metabotropic 1
35068_at	4.039	5.963	221.5	221.5	4.627	8.781	5.095	4.339	AGRP	NM_001138	O00253	Hs.104633	agouti related protein homolog isoform 1
36651_at	4.464	8.929	776	355	4.45	8.781	854.388	320.507	ACP2	NM_001610	P11117	Hs.75589	lysosomal acid phosphatase 2 precursor
39838_at	4.436	8.763	763	409	4.389	8.781	301.744	121.545	CLASP1			Hs.11238	EST, Moderately similar to T00387 KIAA0622 protein - human (fragment) [H.sapiens]
33268_at	4.569	8.992	610	416.5	4.514	8.782	1302.12	713.192	SMCX	NM_004187	P41229	Hs.283429	Smcx homolog, X chromosome
35071_s_at	3.076	9.806	949.5	20	1.959	8.782	303.489	3.631	TREX2	NM_007205	Q99871	Hs.251398	three prime repair exonuclease 2 isoform a
34283_at	4.518	7.846	65	65	4.549	8.783	42.095	25.327				Hs.22907	EST
37724_at	3.784	8.369	638.8	107	3.938	8.783	1540.43	242.022	MYC	NM_002467	P01106	Hs.79070	v-myc myelocytomatosis viral oncogene homolog
41860_at	3.889	9.303	916.5	63	3.073	8.783	905.672	31.825	LOC93081	NM_138779		Hs.13413	hypothetical protein BC015148
33776_at	4.515	8.672	102	92	4.595	8.784	57.968	54.528	DKFZP566K023	NM_015485		Hs.19999	DKFZP566K023 protein
36578_at	4.311	8.3	515.5	400	4.424	8.784	726.755	458.307	BIRC2	NM_001166	Q13490	Hs.289107	baculoviral IAP repeat-containing protein 2
466_at	4.46	8.777	1389	889.5	4.388	8.784	3880.94	1951.11	GTF2I	NM_001518	P78347	Hs.278589	general transcription factor II, i isoform 4
33338_at	4.148	8.126	394	174	3.414	8.785	168.447	11.239	STAT1	NM_007315	P42224	Hs.21486	signal transducer and activator of transcription 1 isoform alpha
38296_at	4.521	8.614	147.5	110	4.63	8.785	13.812	13.812	DKFZP586D2223	NM_018561		Hs.93796	hypothetical protein PRO0213
2074_at	4.045	9.386	216.5	20	2.443	8.786	168.832	3.189	GJA5	NM_005266	P36382	Hs.7473	gap junction protein, alpha 5, 40kDa (connexin 40)
31573_at	4.538	9.065	7460.2	4312	4.523	8.786	13163.6	9684.4	RPS25	NM_001028	P25111	Hs.113029	ribosomal protein S25
32564_at	4.416	8.916	1824.5	702.5	4.348	8.786	2398.64	1202.79	SEC61B	NM_006808	P38391	Hs.77028	protein translocation complex beta
35995_at	4.309	9.062	460.5	95	2.688	8.786	267.169	6.292	ZWINT	NM_007057	O95229	Hs.42650	ZW10 interactor
36863_at	3.933	9.465	306.5	20	3.046	8.786	163.735	5.563	HMMR	NM_012484	O75330	Hs.72550	hyaluronan-mediated motility receptor (RHAMM) isoform A
39670_at	4.446	8.372	213.5	155	4.632	8.786	4.658	4.658	ADPRTL3	NM_005485	Q9Y6F1	Hs.271742	poly (ADP-ribosyl) transferase-like 3
40386_r_at	4.215	7.653	240.4	155	4.545	8.786	44.552	31.768	TDGF1	NM_003212	P13385	Hs.75561	teratocarcinoma-derived growth factor 1
33438_at	4.479	8.68	3567	1810.5	4.249	8.787	4812.26	1325.26	WBP2	NM_012478		Hs.231840	WW domain binding protein 2
35118_at	1.661	10.16	5359	20	2.753	8.787	386.656	9.815	LCAT	NM_000229	P04180	Hs.348401	lecithin-cholesterol acyltransferase precursor
32514_s_at	3.822	9.317	793	61	3.573	8.788	385.432	26.594	CTSZ	NM_001336	Q9UBR2	Hs.252549	cathepsin Z preproprotein
34970_r_at	4.377	8.91	646	266.5	3.898	8.789	24.693	3.087	OPLAH			Hs.305882	EST, Moderately similar to T12537 hypothetical protein DKFZp434H244.1 - human (fragments) [H.sapiens]
36333_at	4.418	8.976	11445.5	4486	4.459	8.789	30668.6	20441.5				Hs.374605	ESTs, Highly similar to RL7_HUMAN 60S ribosomal protein L7 [H.sapiens]
38105_at	4.506	8.878	421	302	4.406	8.789	1165.42	561.706	FLJ11021	NM_023012		Hs.81648	hypothetical protein FLJ11021 similar to splicing factor, arginine/serine-rich 4
32178_r_at	4.413	8.374	214.5	153.5	4.552	8.79	107.643	79.703	SNAP23	NM_003825	O00161	Hs.184376	synaptosomal-associated protein 23 isoform SNAP23A
36118_at	4.406	8.854	600	281.5	4.022	8.79	738.411	199.457	NCOA1	NM_003743		Hs.74002	nuclear receptor coactivator 1 isoform 1
37411_at	3.669	10.687	776	23.5	1.628	8.79	237.239	2.077	CENTB1	NM_014716	Q15027	Hs.108947	centaurin beta1
39490_f_at	4.414	8.725	569	204	4.547	8.79	58.156	28.083	ARFGAP3	NM_014570	Q9NP61	Hs.13014	ADP-ribosylation factor GTPase activating protein 3
32590_at	4.509	8.924	3450	1852	4.483	8.791	6138.07	4790.71	NCL	NM_005381	P19338	Hs.79110	nucleolin
33972_r_at	3.537	9.325	679.5	28.5	2.679	8.791	896.188	20.951	DAZL	NM_001351		Hs.73078	deleted in azoospermia-like
36968_s_at	4.313	8.662	466	144.5	4.153	8.791	1180.79	193.407	OIP2		Q96B26	Hs.375585	Homo sapiens, Similar to RIKEN cDNA 2310032N20 gene, clone MGC:9179 IMAGE:3909479, mRNA, complete cds
39436_at	4.484	8.87	1611	817.5	4.399	8.791	2300.2	1149.87	BNIP3L	NM_004331	O60238	Hs.132955	BCL2/adenovirus E1B 19kD-interacting protein 3-like
33773_at	4.333	8.609	279.5	72	2.895	8.792	484.921	14.093	MLLT10	NM_004641	P55197	Hs.199429	myeloid/lymphoid or mixed-lineage leukemia (trithorax (Drosophil
39415_at	4.587	8.902	3152.33	2725	4.513	8.792	9423.47	7000.76	HNRPK	NM_002140	Q07244	Hs.129548	heterogeneous nuclear ribonucleoprotein K isoform a
38674_at	4.505	9.179	1485.5	633	4.379	8.793	1634.95	917.981	KIAA1354	NM_018847	Q9P2J3	Hs.106283	KIAA1354 protein
41350_at	4.29	8.824	163.8	36	4.084	8.793	287.865	52.293	COL6A1	NM_001848	P12109	Hs.108885	collagen, type VI, alpha 1 precursor
351_f_at	4.326	9.007	1472	568.5	4.424	8.794	3285.18	1682.25
35739_at	4.476	8.874	472.5	271.5	4.314	8.794	766.27	268.556	MTMR3	NM_021090	Q13615	Hs.63302	myotubularin-related protein 3 isoform c
38615_at	3.6	9.258	406	20	1.926	8.794	863.734	9.888	GW112	NM_006418		Hs.273321	differentially expressed in hematopoietic lineages
31773_at	4.027	8.03	914.333	483	4.566	8.795	50.022	40.309	CYB561	NM_001915	P49447	Hs.355264	cytochrome b-561
36436_at	1.573	8.82	3245.5	26.5	0.948	8.795	1640.28	7.94	LECT2	NM_002302	O14960	Hs.167877	leukocyte cell-derived chemotaxin 2
38472_at	4.486	9.012	1288	564	4.253	8.795	1252.73	438.848	KIAA0143		Q14156	Hs.84087	KIAA0143 protein
36164_at	4.461	8.44	781.5	648	4.262	8.796	204.121	55.368	PDX1	NM_003477	O00330	Hs.351622	Pyruvate dehydrogenase complex, lipoyl-containing component X; E
38463_s_at	4.424	8.075	184.333	157.5	4.564	8.796	137.384	102.728	AMPD3	NM_000480	Q01432	Hs.83918	adenosine monophosphate deaminase (isoform E)
1906_at	4.182	8.592	432	133	4.545	8.797	258.607	186.424	HSBP1	NM_001537	O75506	Hs.250899	heat shock factor binding protein 1
34437_at	3.893	9.404	312	20	3.03	8.797	157.204	5.212	TULP2	NM_003323	O00295	Hs.104636	tubby like protein 2
35036_at	4.157	9.108	192	30.5	3.027	8.797	186.522	6.171	C1QR1	NM_012072	Q9NPY3	Hs.97199	complement component 1, q subcomponent, receptor 1
35554_f_at	3.453	9.009	435	20	3.106	8.797	105.741	3.797	ZIC2	NM_007129	O95409	Hs.132863	zinc finger protein of the cerebellum 2
41465_at	4.416	8.611	429	271.5	4.304	8.797	974.468	314.638	ZNF148	NM_021964	Q9UQR1	Hs.355866	zinc finger protein 148 (pHZ-52)
573_at	1.05	8.751	3678	20	0.974	8.797	1031.05	5.094	IGFALS	NM_004970	P35858	Hs.839	insulin-like growth factor binding protein, acid labile subunit
623_s_at	4.478	8.728	461	301.5	4.351	8.797	1172.01	530.72	RAB2	NM_002865	P08886	Hs.78305	RAB2, member RAS oncogene family
AFFX-HUMISGF3A/M97935_MB_at	4.143	8.279	836.5	218.5	2.604	8.797	930.558	21.396
1252_at	4.285	8.836	2424	1097.5	4.001	8.798	5505.24	1653.3	DP1	NM_005669	Q00765	Hs.178112	DNA segment, single copy probe LNS-CAI/LNS-CAII (deleted in polyposis
36679_at	4.216	8.956	1143	285	4.182	8.798	1245.78	326.709	SRPR	NM_003139	P08240	Hs.75730	signal recognition particle receptor ('docking protein')
32329_at	4.544	9.709	795.5	216.5	2.937	8.799	124.31	3.729	KRTHB6	NM_002284		Hs.278658	keratin, hair, basic, 6
37432_g_at	2.719	9.168	1681	32	1.189	8.799	4653.82	27.569	PIASX-BETA	NM_004671		Hs.111323	Protein inhibitor of activated STAT X
39367_at	4.416	8.402	599.5	398	4.618	8.799	888.418	799.955	ELAC2	NM_018127		Hs.12124	elaC homolog 2
40788_at	4.512	8.855	686.333	345.5	4.055	8.8	259.465	56.21	AK2	NM_001625		Hs.171811	adenylate kinase 2 isoform a
41059_at	3.889	9.666	346	22	2.785	8.8	312.171	8.026	CMRF-35H			Hs.9688	leukocyte membrane antigen
32195_at	4.417	8.82	911.5	504	4.367	8.801	339.149	146.713				Hs.184779	EST
35211_at	4.395	8.572	505.5	233.5	4.296	8.801	143.528	44.845	PPP2R3A	NM_002718	Q06190	Hs.28219	protein phosphatase 2 (formerly 2A), regulatory subunit B'', alpha
40564_at	4.442	8.983	219.5	113.5	4.531	8.801	89.491	56.871	DKFZP564A043		Q9UKX7	Hs.271623
32803_at	4.55	8.909	1037	697	4.501	8.802	2431.94	1278.98	CNIL	NM_005776	O95406	Hs.201673	cornichon-like
35195_at	4.446	8.522	214.5	152	4.517	8.802	85.357	46.236	RTCD1	NM_003729	O00442	Hs.27076	RTC domain containing 1
38461_at	4.315	8.809	651.5	165.5	2.357	8.802	348.88	6.051	NEB	NM_004543	P20929	Hs.83870	nebulin
40237_at	2.367	8.682	1079.5	20	3.128	8.802	50.751	1.859	TSSC3	NM_003311		Hs.154036	tumor suppressing subtransferable candidate 3
1016_s_at	3.833	9.221	399.5	30	2.942	8.803	178.316	5.383	IL13RA2	NM_000640	Q14627	Hs.25954	interleukin 13 receptor, alpha 2
37323_r_at	4.093	8.1	998	382	4.597	8.803	3.693	2.501	HPGD	NM_000860	P15428	Hs.77348	hydroxyprostaglandin dehydrogenase 15-(NAD)
39706_at	4.319	8.628	315.5	157.5	4.287	8.803	209.238	73.494	CPNE3	NM_003909	O75131	Hs.14158	copine III
41744_at	4.287	8.722	651	276.5	4.072	8.803	439.632	116.19	OPTN	NM_021980		Hs.278898	optineurin
570_at	4.221	9.341	868	114	1.781	8.803	536.07	5.369	RELB	NM_006509	Q01201	Hs.858	v-rel reticuloendotheliosis viral oncogene homolog B, nuclear factor of kappa light polypeptide gene enhancer in B-cells 3
39002_at	2.347	8.58	7121	145.5	1.604	8.805	4990.62	42.532	TCAP	NM_003673	O15273	Hs.343603	telethonin
1818_at	4.448	8.729	646	320.5	4.177	8.806	1751.42	329.88	CARD10	NM_014550	Q9BWT7	Hs.57973	caspase recruitment domain protein 10
2002_s_at	4.015	9.326	248	20	2.977	8.806	318.027	9.946	BCL2A1	NM_004049	Q16548	Hs.227817	BCL2-related protein A1
34728_g_at	4.364	8.993	1349	565.5	4.018	8.806	4862.98	1233.52	AHCYL1	NM_006621	O43865	Hs.4113	S-adenosylhomocysteine hydrolase-like 1
41127_at	4.523	8.473	408.5	326.5	4.585	8.806	56.105	37.051	SLC1A4	NM_003038	P43007	Hs.323878	solute carrier family 1 (glutamate/neutral amino acid transporter), member 4
33180_at	4.355	9.159	691.5	156	4.018	8.807	1737.21	220.956	PPP1R2	NM_006241	P41236	Hs.267819	protein phosphatase 1, regulatory (inhibitor) subunit 2
37915_at	4.453	8.372	965	817.5	4.439	8.807	183.528	91.775	BAZ2B	NM_013450	Q9UIF8	Hs.8383	bromodomain adjacent to zinc finger domain, 2B
1680_at	3.957	10.117	874.5	60.5	2.864	8.808	79.894	2.212	GRB7	NM_005310	Q14451	Hs.86859	growth factor receptor-bound protein 7
40832_s_at	4.407	8.758	697	383	4.084	8.808	1291.14	359.828	LAP1B	NM_015602		Hs.234265	DKFZP586G011 protein
35159_at	4.541	8.915	409	209	4.094	8.809	298.06	46.914	TBCE	NM_003193		Hs.343564	beta-tubulin cofactor E
36048_at	4.292	9.342	334	53	3.199	8.809	421.55	16.764	ZFP318	NM_014345		Hs.48433	endocrine regulator
38000_at	4.213	8.536	737.5	273.5	4.091	8.809	524.887	122.16	PC	NM_000920	P11498	Hs.89890	pyruvate carboxylase precursor
39223_at	3.96	10.803	653.5	20	2.154	8.809	886.097	12.355				Hs.225433	EST, Weakly similar to T2D3_HUMAN Transcription initiation factor TFIID 135 kDa subunit (TAFII-135) (TAFII135) (TAFII-130) (TAFII130) [H.sapiens]
1268_at	4.581	8.995	3119	1905.5	4.498	8.81	2551.42	1638.56	UBE1	NM_003334	P22314	Hs.2055	ubiquitin-activating enzyme E1
31881_at	4.503	8.662	109.333	68.5	4.487	8.81	58.989	24.062	MOB			Hs.153716	EST
33198_at	4.573	9.008	1473.5	909.5	4.455	8.81	1684.63	736.112	BART1	NM_012106		Hs.9552	binder of Arl Two
36513_at	4.022	9.519	288.5	24	2.658	8.81	301.445	6.825				Hs.380020	EST, Weakly similar to hypothetical protein FLJ20378 [Homo sapiens] [H.sapiens]
36843_at	3.765	8.541	1546	173.5	3.103	8.81	482.895	17.287	SIPA1	NM_006747	Q96FS4	Hs.7019	signal-induced proliferation-associated protein 1
34067_at	3.968	8.871	1713	204.5	0.999	8.811	420.463	2.101	FLJ30744	NM_153019		Hs.194750	hypothetical protein FLJ30744
37448_s_at	4.475	9.059	10079	4187	4.301	8.811	47981.3	12177.8	GBAS_HUMAN		P04895	Hs.374523	GNAS complex locus
37603_at	3.974	9.993	629.5	40	2.414	8.811	288.681	5.142	IL1RN	NM_000577	P18510	Hs.81134	interleukin 1 receptor antagonist
38579_at	3.559	9.338	451	20	3.128	8.811	62.67	2.282	R30953_1	NM_019612		Hs.180943	hypothetical protein R30953_1
1653_at	4.456	8.976	16638	7169.5	4.485	8.812	29081.1	21303				Hs.381156
1892_s_at	3.259	8.912	508.5	20	3.994	8.812	56.177	6.112
33905_at	4.206	8.66	1454	444.5	4.241	8.812	3186.57	965.114	MBD2	NM_003927		Hs.25674	methyl-CpG binding domain protein 2 isoform 1
39906_r_at	4.435	8.046	90	82	4.548	8.812	53.764	29.502	ARFGAP3	NM_014570	Q9NP61	Hs.13014	ADP-ribosylation factor GTPase activating protein 3
41243_at	4.509	8.979	875	526	4.353	8.812	2504.86	1223.78	KIAA0447			Hs.214646	KIAA0447 gene product
34608_at	4.448	9.096	14742	6848	4.497	8.813	44867.6	27551	GNB2L1	NM_006098	P25388	Hs.5662	guanine nucleotide binding protein (G protein), beta polypeptide 2-like 1
36208_at	4.588	8.741	921.5	789.5	4.559	8.813	2798.02	1762.23	BRD2	NM_005104	P25440	Hs.75243	bromodomain containing protein 2
39086_g_at	4.581	9.101	663	393	4.512	8.813	3426.59	1774.98	SSBP1	NM_003143	Q04837	Hs.923	single-stranded DNA binding protein
40786_at	4.425	9.161	741	370	4.23	8.813	747.308	332.251	PPP2R5C	NM_002719	Q13362	Hs.171734	protein phosphatase 2, regulatory subunit B (B56), gamma isoform
33676_at	4.503	8.933	12688	7031	4.511	8.814	32570.6	24795.3	RL31_HUMAN		P12947	Hs.355990	ESTs, Highly similar to R5HU31 ribosomal protein L31 - human [H.sapiens]
34324_at	4.247	8.876	305.5	67.5	3.557	8.814	275.267	17.743	CLN5	NM_006493	O75503	Hs.30213	ceroid-lipofuscinosis, neuronal 5
35405_at	1.676	8.831	2482.5	22	1.011	8.814	3968.11	20.018	TAT	NM_000353	P17735	Hs.161640	tyrosine aminotransferase
33170_at	4.538	8.906	435	258	4.493	8.815	96.377	60.797	KIAA0962			Hs.9059	KIAA0962 protein
37189_at	4.567	8.961	1079.33	614.5	4.446	8.815	883.645	451.701	PMM1	NM_002676	Q92871	Hs.75835	phosphomannomutase 1
35165_at	4.42	8.189	194	153.5	4.55	8.816	49.572	28.271	MGC13033	NM_031447		Hs.26118	hypothetical protein MGC13033
41440_at	3.869	8.294	1337.5	287	3.849	8.816	1490.32	216.192	HSD17B8	NM_014234	Q92506	Hs.288354	estradiol 17 beta-dehydrogenase 8
853_at	4.234	8.511	1082.6	479.5	4.15	8.816	2498.36	824.235	NFE2L2	NM_006164	Q16236	Hs.155396	nuclear factor (erythroid-derived 2)-like 2
33930_at	4.313	8.655	419	175	4.25	8.817	791.531	186.695	RA410	NM_016106		Hs.27023	vesicle transport-related protein
1248_at	4.516	8.853	722	434	4.542	8.818	594.788	436.454	POLR2H	NM_006232	P52434	Hs.3128	RNA polymerase II, polypeptide H
33013_at	3.698	9.523	720.5	35.5	0.96	8.818	1415.1	6.811	PDHA2	NM_005390	P29803	Hs.131361	pyruvate dehydrogenase (lipoamide) alpha 2
39784_at	4.498	8.748	242.5	130	4.466	8.818	272.198	99.728	EIF2S1	NM_004094	P05198	Hs.151777	eukaryotic translation initiation factor 2, subunit 1 alpha, 35kDa
40389_at	2.295	8.949	4719	70	1.63	8.818	1564.66	13.47	SLC38A3	NM_006841		Hs.76460	transporter protein; system N1 Na+ and H+-coupled glutamine tran
41711_at	4.541	9.394	72	20	4.633	8.818	5.49	5.49	TXNRD2	NM_006440		Hs.12971	thioredoxin reductase beta isoform 1 precursor
32720_at	4.465	8.599	165.5	128	4.468	8.819	217.042	106.642	APG12L	NM_004707	O94817	Hs.264482	APG12 autophagy 12-like
35737_at	4.522	8.731	542.5	397	4.513	8.819	455.464	293.125	HMGN4	NM_006353	O00479	Hs.236774	high mobility group nucleosomal binding domain 4
37406_at	3.947	8.45	2042.5	774	3.422	8.819	3078.88	444.151	MAPRE2	NM_014268		Hs.78335	microtubule-associated protein, RP/EB family, member 2
40471_at	4.537	8.691	321.667	288	4.53	8.82	52.967	28.504	PXF	NM_002857	P40855	Hs.168670	peroxisomal farnesylated protein
32752_at	4.546	9.31	1827.5	811	4.126	8.821	852.777	148.671	NDUFA7	NM_005001	O95182	Hs.19561	NADH dehydrogenase (ubiquinone) 1 alpha subcomplex, 7, 14.5kDa
38967_at	4.527	8.883	1396	734	4.447	8.821	2622.9	1115.89	C14orf2	NM_004894	P56378	Hs.109052	chromosome 14 open reading frame 2
31525_s_at	4.138	8.903	25512	6340.5	3.782	8.823	50346.2	9352.93	HBA2	NM_000517		Hs.347939	alpha 2 globin
35174_i_at	3.31	8.23	10073	1078.5	3.087	8.823	17288.9	1388.85	EEF1A2	NM_001958	Q05639	Hs.2642	eukaryotic translation elongation factor 1 alpha 2
36566_at	4.482	8.563	282	191	4.363	8.823	77.594	25.728	CTNS	NM_004937	O60931	Hs.64837	cystinosis, nephropathic
31328_at	3.181	10.431	1493.33	20	3.16	8.824	90.945	3.395	SLC34A1	NM_003052	Q06495	Hs.936	solute carrier family 34 (sodium phosphate), member 1
35753_at	4.59	9.023	2465	1691.5	4.461	8.824	2833.84	1688.29	PRPF8	NM_006445		Hs.181368	U5 snRNP-specific protein
40369_f_at	4.166	9.09	7807	1249.5	4.147	8.824	11864.2	2603.66	HLA-G	NM_002127	P17693	Hs.73885	major histocompatibility complex, class I, G precursor
891_at	4.457	8.689	703	400.5	4.368	8.824	2519.25	1045.5	YY1	NM_003403	P25490	Hs.97496	YY1 transcription factor
970_r_at	4.359	8.852	16074	5058	4.482	8.824	11285.9	5758.64
35450_s_at	4.426	8.974	2084	1123.5	4.334	8.826	4153.13	2142.26	GTF2I	NM_001518	P78347	Hs.278589	general transcription factor II, i isoform 4
39864_at	4.508	8.901	4697	2584	4.418	8.826	14458.4	5710.7	CIRBP	NM_001280	Q14011	Hs.119475	cold inducible RNA binding protein
40875_s_at	4.561	8.968	2887	2080	4.394	8.826	3364.09	1620.13	SNRP70	NM_003089	P08621	Hs.174051	U1 small nuclear ribonucleoprotein 70 kDa
1288_s_at	4.535	9.132	29624.5	14874.5	4.547	8.827	52148.1	44400.2	EF11_HUMAN		P04720	Hs.356428	Human mRNA fragment for elongation factor TU (N-terminus)
33168_at	4.456	8.735	401	199	4.559	8.827	16.398	7.681				Hs.117167	EST
34869_at	0.813	9.173	6003	20	1.044	8.827	1763.37	9.055	LDB3			Hs.49998	LIM domain binding 3
32631_at	4.012	9.262	249.5	21.5	4.589	8.828	13.46	8.01
34172_s_at	4.571	8.938	739	515	4.527	8.828	175.807	97.895	DXYS155E	NM_005088	Q02040	Hs.21595	DNA segment on chromosome X and Y (unique) 155 expressed sequence
35487_at	3.123	8.816	555	20	1.657	8.828	2236	19.668	BRDT	NM_001726		Hs.178281	testis-specific bromodomain protein
35745_f_at	4.527	9.014	4732.5	2853.5	4.507	8.828	5600.35	4108.54	PCBP2	NM_005016	Q15366	Hs.63525	poly(rC)-binding protein 2 isoform a
37992_s_at	4.24	8.975	7254	1444.5	4.142	8.828	6809.09	1204.42	ATP5D	NM_001687	P30049	Hs.89761	ATP synthase, H+ transporting, mitochondrial F1 complex, delta subunit
40886_at	4.542	9.087	17583.5	8281	4.572	8.828	54006	49051.6	EEF1A1	NM_001402	P04720	Hs.181165	eukaryotic translation elongation factor 1 alpha 1
32883_at	4.483	9.024	122	55.5	4.422	8.829	65.624	25.274	KR18	NM_033288	Q9HCG1	Hs.206882	KRAB zinc finger protein KR18
33346_r_at	4.231	9.007	2585	487.5	3.575	8.829	7967.85	527.322	TUBG1	NM_001070	P23258	Hs.21635	tubulin, gamma 1
37367_at	4.535	8.928	1939	1129	4.325	8.829	3163.59	1380.74	ATP6V1E1	NM_001696	P36543	Hs.77805	ATPase, H+ transporting, lysosomal 31kD, V1 subunit E isoform 1
40901_at	4.491	8.574	232.5	179.5	4.382	8.829	203.621	78.659	STRN3	NM_014574	Q13033	Hs.183105	nuclear autoantigen
1164_at	4.493	8.164	123.5	116.5	4.628	8.83	6.624	6.611	IGHM		P01871	Hs.153261
39792_at	4.429	8.662	602	400	4.399	8.83	637.618	361.654	HNRPR	NM_005826	O43390	Hs.15265	heterogeneous nuclear ribonucleoprotein R
41132_r_at	4.465	8.659	1057	734.5	4.457	8.83	443.842	263.832	HNRPH2	NM_019597	P55795	Hs.278857	heterogeneous nuclear ribonucleoprotein H2
1980_s_at	4.497	8.805	5954.5	2633	4.515	8.831	7083.41	4496.69	NME2	NM_002512	P22392	Hs.275163	non-metastatic cells 2, protein (NM23B) expressed in
32064_at	4.518	9.521	246	76	4.564	8.831	290.653	164.359	PPARBP	NM_004774	Q15648	Hs.15589	PPAR binding protein
32806_at	4.066	8.875	9904	1768	3.708	8.831	8135.49	847.523	BZRP	NM_000714	P30536	Hs.202	peripheral benzodiazapine receptor
32844_at	4.513	8.583	911.5	581	4.519	8.831	1845.77	963.622				Hs.375918
34895_at	4.472	8.731	176.5	97	4.444	8.832	36.586	14.302	P125	NM_007190		Hs.300208	Sec23-interacting protein p125
35948_at	4.516	8.204	73	73	4.587	8.832	24.02	14.916	ITGA9	NM_002207	Q13797	Hs.222	integrin, alpha 9
39168_at	4.569	9.302	2072.5	1008.5	4.079	8.832	138.277	31.53	ALTE	NM_004729		Hs.9933	Ac-like transposable element
35307_at	4.535	8.975	1788.5	1288	4.482	8.833	4381.24	2900.2	GDI2	NM_001494	P50395	Hs.56845	GDP dissociation inhibitor 2
36970_at	4.502	8.605	616	397	4.398	8.833	479.99	133.058	KIAA0182		Q14687	Hs.75909	KIAA0182 protein
37605_at	2.894	10.295	1864.5	20	1.166	8.833	1893.27	10.755	COL2A1	NM_001844	P02458	Hs.81343	alpha 1 type II collagen isoform 1
37689_s_at	3.629	9.421	423.5	20	1.513	8.833	1021.13	7.873	FCGR2A	NM_021642	P12318	Hs.78864	Fc fragment of IgG, low affinity IIa, receptor for (CD32)
31722_at	4.49	9.085	18400	7106.5	4.508	8.835	19113.7	13133.1	RPL3	NM_000967	P39023	Hs.119598	ribosomal protein L3
34663_at	3.736	8.774	1137.5	99.5	2.51	8.835	658.652	12.692	FCGR2B	NM_004001	P31994	Hs.278443	Fc fragment of IgG, low affinity IIb, receptor for (CD32)
36840_at	4.522	8.355	1166.33	859.5	4.596	8.835	815.901	584.31	FLJ10737	NM_018198		Hs.261134	hypothetical protein FLJ10737
39226_at	4.176	9.223	181	20	3.158	8.835	207.393	7.697	CD3G	NM_000073	P09693	Hs.2259	CD3G gamma precursor
AFFX-HUMTFRR/M11507_3_at	4.484	9.236	332.5	121.5	3.906	8.835	138.36	13.52
32079_at	4.524	9.052	619.333	297.5	4.204	8.836	873.349	209.541	KIF13B	NM_015254	Q9NQT8	Hs.15711	kinesin family member 13B
32471_at	3.03	8.814	611.5	20	1.029	8.836	2100.5	10.591	TSHR	NM_000369	P16473	Hs.123078	thyroid stimulating hormone receptor
35605_at	3.022	8.781	603.5	20	3.095	8.836	246.74	8.536	CDT6	NM_021146		Hs.146559	angiopoietin-like factor
36088_at	3.097	9.186	738	20.5	1.843	8.836	2574.22	26.422	DSCR2	NM_003720	O95456	Hs.5198	Down syndrome critical region protein 2
39093_s_at	4.521	9.101	192.5	91	4.358	8.836	147.902	36.759	BRD4	NM_014299	O60885	Hs.278675	bromodomain-containing protein 4 isoform short
41358_at	4.538	8.731	176	124.5	4.593	8.836	20.515	13.834	CNNM2	NM_017649		Hs.271221	cyclin M2
41542_at	4.488	8.642	1355	869.5	4.548	8.836	26.832	17.595	ZNF216	NM_006007		Hs.3776	zinc finger protein 216
32163_f_at	3.847	9.941	484	27	2.569	8.837	132.379	2.698
36480_at	4.498	9.011	278	167	4.608	8.837	14.474	12.83	KPB2_HUMAN		P46019	Hs.283535
38548_at	1.139	8.925	4787	25	0.984	8.837	2763.09	13.402	CYP2C8	NM_000770	P10632	Hs.174220	cytochrome P450, subfamily IIC, polypeptide 8 isoform 1
38664_at	4.485	8.966	612.8	372.5	4.395	8.838	2187.24	1122.19	CFDP1	NM_006324		Hs.296460	craniofacial development protein 1
646_s_at	4.396	8.542	261	177.5	4.574	8.838	54.043	31.496	CLK2	NM_001291	P49760	Hs.73986	CDC-like kinase 2 isoform hclk2/139
968_i_at	4.326	8.872	129	47.5	4.514	8.838	42.027	16.782	USP9X	NM_004652	Q93008	Hs.77578	Drosophila fat facets related, X-linked isoform 1
31691_g_at	4.308	8.977	731.5	287.5	4.101	8.839	1674.78	482.357	DHE4_HUMAN		P49448	Hs.355697
34432_at	4.295	8.345	326	135.5	2.988	8.839	188.242	5.811	SH2D2A	NM_003975	Q9NP31	Hs.103527	SH2 domain protein 2A
38205_at	3.628	9.397	1093	56.5	2.116	8.839	227.969	3.075	NEUROD2	NM_006160	Q15784	Hs.322431	neurogenic differentiation 2
34392_s_at	4.569	8.949	3523.5	2736.5	4.516	8.84	5987.7	4270.64	RAB1A	NM_004161	P11476	Hs.3642	RAB1A, member RAS oncogene family
37416_at	3.518	9.135	434	20	2.008	8.84	545.372	6.559	ARHH	NM_004310	Q15669	Hs.109918	ras homolog gene family, member H
40692_at	3.372	9.425	606.5	20	1.869	8.84	1035.44	10.9	TLE4		Q04727	Hs.83958	transducin-like enhancer of split 4 (E(sp1) homolog, Drosophila)
36002_at	4.354	8.697	1239	425.5	4.209	8.841	2474.05	489.901	KIAA1012	NM_014939	Q9Y2L5	Hs.42959	KIAA1012 protein
41475_at	2.987	7.928	997	62.5	4.307	8.841	699.944	151.763	NINJ1	NM_004148	Q92982	Hs.11342	ninjurin 1
33836_at	4.225	8.862	2577.5	881.5	4.113	8.843	1479.67	337.371				Hs.374628
39774_at	4.508	8.814	753	354.5	4.532	8.843	140.749	74.751	ZDHHC3	NM_016598		Hs.14896	DHHC1 protein
34498_at	4.169	9.461	184.5	20	3.002	8.844	162.701	5.091	VNN2	NM_004665	O95498	Hs.121102	vanin 2 isoform 1 precursor
35908_at	4.126	9.204	195.5	20	3.229	8.844	158.373	6.31	SOX30	NM_007017	O94993	Hs.197805	SRY (sex determining region Y)-box 30
35132_at	3.654	8.937	1646	126	1.609	8.845	275.379	2.297	MYO1F	NM_012335		Hs.380077	myosin IF
38744_at	4.529	8.697	830.5	515	4.415	8.845	2369.94	879.754	DSS1	NM_006304	Q13437	Hs.333495	deleted in split-hand/split-foot 1 region
[truncated: 10,627 more rows]

## Sheet: Amygdala
ProbeSetId	H_mas4	Q_mas4	MaxExp_mas4	TisExp_mas4	H_rma	Q_rma	MaxExp_rma	TisExp_rma	Gene	RefSeq	SwissProt	Unigene	Description
36567_at	2.953	4.582	4439	4439	1.569	2.26	5489.96	5489.96	SLC17A7	NM_020309		Hs.375616	solute carrier family 17, member 7
34582_at	3.413	4.698	762.5	762.5	1.964	2.439	1104.73	1104.73	SLC1A2	NM_004171	P43004	Hs.380	solute carrier family 1 (glial high affinity glutamate transporter), member 2
36568_at	2.164	3.615	3235	3235	1.617	2.649	12443.6	12443.6				Hs.6535
1972_s_at	3.648	5.492	534.5	534.5	2.172	2.816	495.923	495.923	MAP2	NM_002374	P11137	Hs.167	microtubule-associated protein 2 isoform 1
36748_at	3.352	4.894	697.5	697.5	2.384	3.171	489.024	489.024	SYN2	NM_003178	Q92777	Hs.6439	synapsin II isoform IIb
37849_at	3.713	5.846	859.5	859.5	2.359	3.235	395.205	395.205	SLIT1	NM_003061		Hs.133466	slit homolog 1
36394_at	3.389	5.332	1312	1312	2.179	3.257	1663.88	1663.88	LY6H	NM_002347	O94772	Hs.159590	lymphocyte antigen 6 complex, locus H
39542_at	3.666	5.567	8042	8042	2.085	3.266	20204.9	20204.9	ENC1	NM_003633	O14682	Hs.104925	ectodermal-neural cortex (with BTB-like domain)
37516_at	2.487	4.089	2068.5	1797.5	1.853	3.274	1495.14	1268.31	KIAA0749		O94850	Hs.120228	KIAA0749 protein
31813_at	2.618	4.09	1006	959.5	2.052	3.303	910.002	881.986	CAMK2A	NM_015981	Q9UQM7	Hs.143535	calcium/calmodulin-dependent protein kinase II alpha-B subunit
37572_at	2.998	4.725	2260	2260	1.682	3.36	2585.99	1506.13	CCK	NM_000729	P06307	Hs.80247	cholecystokinin preproprotein
37921_at	2.812	4.715	2763	1838.5	1.659	3.366	11447.9	6614.18	NPTX1	NM_002522	Q15818	Hs.84154	neuronal pentraxin I precursor
AFFX-HUMRGE/M10098_5_at	2.98	5.054	2807.67	1983.5	2.046	3.417	5326.65	4973.75
40592_at	3.829	6.014	1176	1176	2.468	3.45	872.036	872.036				Hs.303154	EST, Weakly similar to 2004399A chromosomal protein [Homo sapiens] [H.sapiens]
35422_at	3.552	5.274	783.5	783.5	2.455	3.498	1173.5	1173.5	MAP2	NM_002374	P11137	Hs.167	microtubule-associated protein 2 isoform 1
38836_at	3.009	4.561	1838	1838	2.186	3.534	2605.43	2605.43
363_at	3.73	5.804	755.5	755.5	2.598	3.545	100.323	100.323	PRKCG	NM_002739	P05129	Hs.2890	protein kinase C, gamma
39321_at	3.056	4.787	926.5	926.5	2.154	3.573	1505.53	1505.53	GABRA5	NM_000810	P31644	Hs.24969	gamma-aminobutyric acid (GABA) A receptor, alpha 5 precursor
41714_at	3.551	5.466	904.5	904.5	2.461	3.618	1437.19	1437.19	KIAA0455			Hs.13245	KIAA0455 gene product
37062_at	3.392	5.116	876	876	2.315	3.768	1514.29	1514.29	GABRA2	NM_000807	P47869	Hs.91343	gamma-aminobutyric acid A receptor, alpha 2 precursor
36285_at	3.619	6.017	2323	1992.5	1.999	3.771	1783.29	1359.8	KCNJ4	NM_004981	P48050	Hs.32505	inward rectifier potassium channel 4
40655_at	3.199	5.356	650	383	1.494	3.79	2970.24	857.295	HAPIP	NM_003947	O60229	Hs.8004	huntingtin-associated protein interacting protein
31817_at	3.89	5.852	388	388	3.077	4.054	240.358	240.358	GABRB3	NM_000814	P28472	Hs.1440	gamma-aminobutyric acid (GABA) A receptor, beta 3 isoform 1 precursor
34698_at	3.457	5.756	1330.5	1330.5	2.586	4.243	1222.37	1222.37	GNAO1	NM_020988	P09471	Hs.296184	guanine nucleotide binding protein (G protein), alpha activating activity polypeptide O
39240_at	4.058	6.49	690.5	690.5	2.689	4.277	901.242	901.242	NRXN1	NM_004801	Q9ULB1	Hs.22998	neurexin 1 isoform alpha precursor
38938_at	3.281	5.371	469	288	1.257	4.286	2165.52	331.463	TBR1	NM_006593	Q16650	Hs.210862	T-box, brain, 1
183_at	3.582	5.372	646	646	2.973	4.306	357.977	357.977	MAP2	NM_002374	P11137	Hs.167	microtubule-associated protein 2 isoform 1
40528_at	3.785	5.989	256	256	2.592	4.306	497.262	356.504	LHX2	NM_004789	P50458	Hs.1569	LIM homeobox protein 2
38855_s_at	3.236	5.552	4684	3212.5	2.512	4.34	15798.4	12068	OLFM1	NM_006334		Hs.74376	olfactomedin related ER localized protein isoform 2
32598_at	3.454	5.524	2555	2555	2.694	4.409	4488.83	4488.83				Hs.367895
39531_at	3.442	5.78	1201.5	874	2.427	4.42	4101.96	2605.68	MAP1B	NM_005909	P46821	Hs.103042	microtubule-associated protein 1B isoform 1
33925_at	2.574	4.999	9794	4858.5	1.936	4.44	31905.2	13979.7	NRGN	NM_006176	Q92686	Hs.26944	neurogranin
40512_at	3.346	5.758	4283	3247.5	2.531	4.442	14229.5	11672.8	CHN1	NM_001822		Hs.380138	chimerin (chimaerin) 1
36853_at	4.102	6.04	213	213	3.389	4.463	179.91	179.91	GRIA1	NM_000827	P42261	Hs.7117	glutamate receptor, ionotropic, AMPA 1
32368_at	3.755	6.04	309	287	2.547	4.47	569.06	347.469	PCDH8	NM_002590		Hs.19492	protocadherin 8 isoform 1 precursor
113_i_at	3.977	6.348	297.5	297.5	3.11	4.473	169.025	169.025	MAPT	NM_005910	P10636	Hs.101174	microtubule-associated protein tau isoform 2
36939_at	3.164	5.361	3335.5	3335.5	2.665	4.475	12295.8	12295.8	GPM6A	NM_005277	P51674	Hs.75819	glycoprotein M6A
37135_f_at	3.304	5.906	2354	1615	1.785	4.512	1317.49	307.292	GRIN1	NM_000832	Q05586	Hs.105	NMDA receptor 1 isoform NR1-1 precursor
36750_at	3.689	6.253	948	656.5	2.434	4.517	2712.09	1366.52	KIAA0318			Hs.65746	KIAA0318 protein
38174_at	3.671	6.406	2797	1857	2.151	4.517	946.164	518.652	PSD	NM_002779		Hs.154658	pleckstrin and Sec7 domain protein
32614_at	3.25	5.395	1714	1714	2.464	4.518	2987.75	2333.83	SV2B	NM_014848		Hs.8071	synaptic vesicle protein 2B homolog
37782_at	3.276	5.757	2409	1536.5	2.646	4.52	1001.19	1001.19	SST	NM_001048	P01166	Hs.12409	somatostatin
38957_at	3.423	5.513	2042.5	2042.5	2.849	4.542	5581.02	5581.02	DCAMKL1	NM_004734	O15075	Hs.21355	doublecortin and CaM kinase-like 1
37712_g_at	4.068	6.281	310.5	310.5	3.175	4.543	207.874	207.874	MEF2C	NM_002397	Q06413	Hs.78995	MADS box transcription enhancer factor 2, polypeptide C (myocyte enhancer factor 2C)
35592_at	3.06	5.634	2433	1104.5	1.746	4.549	1986.14	428.476	SLC8A2		Q9UPR5	Hs.143026	solute carrier family 8 (sodium-calcium exchanger), member 2
33345_at	3.981	6.707	1400.5	1400.5	3.092	4.551	446.919	446.919	KIF3C	NM_002254	O14782	Hs.21611	kinesin family member 3C
33764_at	2.846	5.179	1941	1599	2.266	4.555	3770.36	2630.47	GPR51	NM_005458	O75899	Hs.198612	G protein-coupled receptor 51
1336_s_at	3.153	6.052	2697	924.5	1.483	4.557	10164.4	1688.19	PRKCB1	NM_002738	P05127	Hs.77202	protein kinase C, beta 1
33785_at	3.632	6.164	1374	1306.5	2.392	4.579	1103.16	636.68	BAI2	NM_001703	O60241	Hs.200586	brain-specific angiogenesis inhibitor 2
41373_s_at	3.53	5.834	918.5	630.5	2.612	4.623	2922.37	1610.7	MAP1B	NM_005909	P46821	Hs.103042	microtubule-associated protein 1B isoform 1
34500_at	2.293	5.3	2349	495	1.223	4.629	2457.9	287.93	CABP1	NM_004276	Q9NZU7	Hs.301423	calcium binding protein 1 isoform 2
40075_at	3.214	5.608	4618	3730	2.603	4.639	3708.06	2972.79	SYT1	NM_005639	P21579	Hs.154679	synaptotagmin I
32511_at	4.233	7.228	606	606	2.823	4.641	422.419	422.419				Hs.7000	ESTs
37241_at	3.789	6.161	943	943	2.703	4.665	2254.62	2254.62	PNMA2	NM_007257		Hs.7782	paraneoplastic antigen MA2
31901_at	3.644	6.282	2019	2019	2.513	4.695	688.97	457.355	KCNAB2	NM_003636	Q13303	Hs.298184	potassium voltage-gated channel, shaker-related subfamily, beta member 2
32138_at	3.444	6.007	4755	3973	2.515	4.701	5755.89	4490.88	DNM1	NM_004408	Q05193	Hs.166161	dynamin 1
41011_i_at	3.997	6.398	269	269	3.184	4.702	1558.49	1558.49	CGEF2	NM_007023		Hs.91971	cAMP-regulated guanine nucleotide exchange factor II
36557_at	3.808	6.757	1080	624.5	3.075	4.703	161.324	161.324	CACNB1	NM_000723	Q02641	Hs.635	calcium channel, voltage-dependent, beta 1 subunit
39605_at	3.211	5.55	985.5	950	2.589	4.705	2169.22	2011.21	FOXG1B	NM_005249	P55315	Hs.2714	forkhead box G1B
33033_at	4.131	6.958	861.5	861.5	2.995	4.72	191.099	191.099	ATP6V1G2	NM_130463	O95670	Hs.249227	ATPase, H+ transporting, lysosomal, V1 subunit G2, isoform a
AFFX-HUMRGE/M10098_M_at	2.953	6.094	2105	577	2.936	4.733	1694.63	1426.4
38028_at	3.729	6.129	2153	2153	2.802	4.734	1520.4	1520.4	DAT1	NM_018640		Hs.301914	neuronal specific transcription factor DAT1
37588_s_at	3.181	5.734	1489	1293.5	2.663	4.755	639.781	639.781	MAPK8IP2	NM_012324	Q13387	Hs.356523	mitogen-activated protein kinase 8 interacting protein 2 isoform 1
36042_at	3.55	6.249	1376.5	1376.5	2.799	4.769	4016.15	4016.15	NTRK2	NM_006180	Q16620	Hs.47860	neurotrophic tyrosine kinase, receptor, type 2
41602_at	1.898	5.012	4343.5	760.5	1.521	4.801	11039.1	1570.25	HPCA	NM_002143	P41211	Hs.288654	hippocalcin
39242_at	3.522	5.85	1062	941	2.922	4.808	136.823	135.522	SYT5	NM_003180	O00445	Hs.23179	synaptotagmin V
39051_at	3.165	6.194	6806	2327.5	1.413	4.83	6781.36	931.174	NNAT	NM_005386	Q16517	Hs.117546	neuronatin
1511_at	3.384	5.93	450	188	2.226	4.831	233.017	60.504	SHC3	NM_016848		Hs.151123	neuronal Shc
37134_f_at	3.218	5.894	2276	1459.5	1.492	4.844	438.573	55.085	GRIN1	NM_000832	Q05586	Hs.105	NMDA receptor 1 isoform NR1-1 precursor
34281_at	3.527	6.094	4874	3519	2.702	4.852	1666.5	1371.72	VSNL1	NM_003385	P42323	Hs.2288	visinin-like 1
32728_at	4.042	6.808	1264.5	1264.5	2.639	4.855	1584.37	1310.97	AMPH	NM_001635	P49418	Hs.173034	amphiphysin isoform 1
37760_at	4.047	6.68	2844	2844	2.769	4.863	1109.04	1046.97	BAIAP2	NM_006340		Hs.7936	BAI1-associated protein 2 isoform 3
33404_at	3.788	6.215	922	922	3.121	4.864	631.907	631.907	CAP2	NM_006366	P40123	Hs.296341	adenylyl cyclase-associated protein 2
41144_g_at	3.74	6.107	1728.5	1728.5	2.881	4.872	3740.66	3740.66				Hs.374441	ESTs, Moderately similar to apolipoprotein B mRNA editing enzyme, catalytic polypeptide-like 2; apolipoprotein B mRNA editing enzyme, catalytic polypeptide 2 [Homo sapiens] [H.sapiens]
38484_at	3.124	5.765	6573	4875.5	2.628	4.873	20112.1	16876	SNAP25	NM_003081	P13795	Hs.84389	synaptosomal-associated protein 25 isoform SNAP25A
37714_at	3.349	5.901	3818.5	2797.5	2.626	4.892	6808.17	4771.32	GAP43	NM_002045	P17677	Hs.79000	growth associated protein 43
40746_at	3.213	5.59	2949	2172.5	2.638	4.896	15473.5	8316.15	GRIA2	NM_000826	P42262	Hs.89582	glutamate receptor, ionotropic, AMPA 2
37563_at	3.874	6.952	1472.5	821.5	2.103	4.903	2086.69	633.785	srGAP3	NM_014850	O43295	Hs.7977	SLIT-ROBO Rho GTPase-activating protein 3
36134_at	3.709	6.131	1891.5	1891.5	2.981	4.907	5135.03	5135.03	OLFM1	NM_006334		Hs.74376	olfactomedin related ER localized protein isoform 2
AFFX-HUMRGE/M10098_3_at	1.453	5.537	17016.5	1272	1.871	4.925	3710.62	661.185
31809_at	4.07	6.587	261	261	3.391	4.955	619.318	619.318	CNTN1	NM_001843	Q12860	Hs.143434	contactin 1
37711_at	4.442	7.77	618.5	618.5	3.613	4.981	73.91	73.91	MEF2C	NM_002397	Q06413	Hs.78995	MADS box transcription enhancer factor 2, polypeptide C (myocyte enhancer factor 2C)
31841_at	3.498	5.841	1276.5	1276.5	2.814	4.989	1933.58	1671.18	CTNNA2	NM_004389	P26232	Hs.150917	catenin (cadherin-associated protein), alpha 2
41589_at	3.118	5.715	1135	872.5	2.295	4.991	1149.73	592.877	KCNQ2	NM_004518	O43526	Hs.4975	potassium voltage-gated channel, KQT-like subfamily, member 2
36049_at	3.403	6.073	2197	1519	2.666	4.994	4227.16	2367.65				Hs.350251	EST
35354_at	3.599	6.415	3128	1953	2.397	5	5889.56	2605.94	SYNGR1	NM_004711	O43759	Hs.6139	synaptogyrin 1 isoform 1a
36906_at	3.356	6.007	711.5	504.5	2.447	5.013	1557.26	811.838	CNR1	NM_001840	P21554	Hs.75110	central cannabinoid receptor isoform a
37259_at	3.531	5.91	1775.5	1775.5	2.929	5.031	7100.25	7100.25	SERPINI1	NM_005025	Q99574	Hs.78589	serine (or cysteine) proteinase inhibitor, clade I (neuroserpin), member 1
40847_at	2.824	6.196	4206	841	1.198	5.035	4088.2	383.028	KIAA0750	NM_014632		Hs.314434	KIAA0750 gene product
33405_at	3.812	6.068	2326.5	2326.5	3.172	5.045	2301.61	2301.61	CAP2	NM_006366	P40123	Hs.296341	adenylyl cyclase-associated protein 2
34277_at	2.988	5.678	2319.5	1341	2.492	5.048	1909.88	1172.78	CA11	NM_001217	O75493	Hs.22777	carbonic anhydrase XI precursor
37595_at	3.568	6.139	642	490.5	2.799	5.052	3095.55	2329.24				Hs.8077	EST, Moderately similar to PC4259 ferritin associated protein - human (fragment) [H.sapiens]
40653_at	3.929	6.667	824	815.5	2.773	5.058	928.524	667.236	RGS7	NM_002924	P49802	Hs.79348	regulator of G-protein signalling 7
40805_at	3.77	6.638	1030	661.5	2.623	5.06	1430.38	808.318				Hs.375008	Homo sapiens, clone IMAGE:5286091, mRNA, partial cds
37192_at	4.184	7.413	3098	2354	2.725	5.077	1863	975.395	EPB49	NM_001978	Q08495	Hs.274122	erythrocyte membrane protein band 4.9 (dematin)
35670_at	3.198	5.87	4602.5	3849	2.835	5.103	4520.49	3443.16	A1A3_HUMAN		P13637	Hs.274371	hypothetical protein MGC13276
1430_at	3.29	6.123	1810	782.5	2.783	5.115	727.278	401.515	SST	NM_001048	P01166	Hs.12409	somatostatin
37565_at	3.752	6.012	1005.5	1005.5	3.242	5.139	3167.51	3167.51	MMD	NM_012329	Q15546	Hs.79889	monocyte to macrophage differentiation-associated, precursor
37780_at	3.814	6.605	519.5	519.5	2.993	5.162	533.114	533.114	PCLO			Hs.12376	piccolo (presynaptic cytomatrix protein)
33712_at	3.791	6.703	2552	1639.5	2.298	5.188	3042.39	810.779	SULT4A1	NM_014351	Q9BR01	Hs.189810	sulfotransferase family 4A, member 1
40793_s_at	3.261	5.773	935.667	863	2.601	5.192	1280.74	601.932	AQP4	NM_001650	P55087	Hs.288650	aquaporin 4 isoform a
1912_s_at	3.826	6.328	453.5	453.5	3.381	5.201	244.583	244.583	APC	NM_000038	P25054	Hs.75081	adenomatosis polyposis coli
40295_at	4.501	8.614	3793	2659	3.739	5.202	398.656	398.656	CPNE6	NM_006032	O95741	Hs.6132	copine 6
39956_at	3.966	6.403	547	547	3.255	5.209	504.495	504.495	KIF3A	NM_007054	Q9Y496	Hs.43670	kinesin family member 3A
917_g_at	3.483	6.453	1839	1302.5	2.755	5.211	2801.15	1892.67	PTPRN	NM_002846	Q16849	Hs.89655	protein tyrosine phosphatase, receptor type, N precursor
38032_at	3.358	6.125	3811.5	2616	2.469	5.214	4708.65	1972.03	SV2	NM_014849		Hs.7979	synaptic vesicle glycoprotein 2
37184_at	3.046	5.273	1483	942	2.618	5.216	602.575	197.5	STX1A	NM_004603	Q16623	Hs.75671	syntaxin 1A (brain)
39178_at	3.34	5.74	3684.5	3684.5	2.987	5.23	8576.93	8576.93	RTN1	NM_021136	Q16799	Hs.99947	reticulon 1
36815_at	4.318	8.042	2226	1348	2.698	5.233	1227.62	732.938				Hs.66187	EST
32642_at	3.385	6.203	1246.5	797	2.522	5.242	1416.79	590.605	CSPG3	NM_004386		Hs.169047	chondroitin sulfate proteoglycan 3 (neurocan)
37191_at	3.114	6.043	7452	3735	1.958	5.248	5073.97	1272.76	PHYHIP	NM_014759	Q92561	Hs.334688	phytanoyl-CoA hydroxylase interacting protein
39665_at	3.562	6.006	1446.5	1446.5	3.077	5.26	3259.37	3259.37	GLRB	NM_000824	P48167	Hs.32973	glycine receptor, beta
40175_at	4.033	6.731	741	741	2.973	5.261	425.651	369.258	MGC21688	NM_144635		Hs.337340	hypothetical protein MGC21688
916_at	4.326	7.836	1805.5	1702.5	3.023	5.264	83.338	40.837	PTPRN	NM_002846	Q16849	Hs.89655	protein tyrosine phosphatase, receptor type, N precursor
36762_at	3.683	5.877	451	451	3.421	5.275	211.56	211.56	GABRG2	NM_000816	P18507	Hs.7195	gamma-aminobutyric acid A receptor, gamma 2 precursor
34193_at	3.519	5.958	744.5	744.5	2.829	5.309	2415.81	1446.18	CHL1	NM_006614		Hs.210863	cell adhesion molecule with homology to L1CAM (close homolog of L1)
41675_at	3.132	5.729	2083.5	1549.5	2.727	5.311	3417.65	1857.52	SNAP91	NM_014841		Hs.12477	synaptosomal-associated protein, 91kDa homolog
38800_at	3.132	5.815	3939.5	3265	2.769	5.327	13361.2	10093.4	STMN2	NM_007029	Q93045	Hs.90005	superiorcervical ganglia, neural specific 10
40484_g_at	3.196	5.923	5477	5477	2.824	5.332	11270.4	10156.9	CROC4	NM_006365		Hs.380027	transcriptional activator of the c-fos promoter
34847_s_at	3.601	7.169	2808	737	2.074	5.334	6363.72	1255.63				Hs.376615
32650_at	3.869	6.795	3677.5	3247.5	2.758	5.336	3849.61	1953.53	NP25	NM_013259	Q9UI15	Hs.169330	neuronal protein
35903_at	3.213	5.871	1990.67	1406.5	2.534	5.338	6913.78	2980.86	OMG	NM_002544	P23515	Hs.194772	oligodendrocyte myelin glycoprotein
37183_at	3.305	6.076	1245.5	979.5	2.5	5.346	1275.78	650.544	GAD1	NM_000817	Q99259	Hs.324784	glutamate decarboxylase 1 isoform GAD67
1091_at	3.827	6.663	3978	2816.5	2.581	5.355	5578.7	1632.84	PRKAR1B		P31321	Hs.1519	EST, Highly similar to KAP1_HUMAN cAMP-dependent protein kinase type I-beta regulatory chain [H.sapiens]
38719_at	3.733	6.215	3345	3345	3.125	5.36	4607.44	4607.44	NSF	NM_006178	P46459	Hs.108802	N-ethylmaleimide-sensitive factor
310_s_at	3.707	5.739	781	781	3.685	5.361	517.918	517.918	MAPT	NM_005910	P10636	Hs.101174	microtubule-associated protein tau isoform 2
36842_at	4.126	6.427	239.5	239.5	3.614	5.361	183.274	183.274	CAST			Hs.7006	likely ortholog of rat CAZ-related structural protein
1845_at	3.816	5.706	311	311	3.701	5.369	252.733	252.733	MAP2K4	NM_003010	P45985	Hs.75217	mitogen-activated protein kinase kinase 4
1819_at	3.948	6.22	213.5	213.5	3.176	5.375	212.118	125.892	FYB	NM_001465	O15117	Hs.58435	FYN binding protein (FYB-120/130)
39966_at	3.847	6.493	1654.5	1654.5	3.105	5.392	589.7	562.204	CSPG5	NM_006574		Hs.379825	chondroitin sulfate proteoglycan 5 (neuroglycan C)
37182_at	3.976	7.028	869.5	746	2.959	5.402	2074.31	1383.43	SYP		P08247	Hs.75667	EST, Weakly similar to hypothetical protein FLJ22184 [Homo sapiens] [H.sapiens]
34701_at	3.335	6.468	1289	415.5	2.11	5.404	388.026	60.631	DLG4	NM_001365	P78352	Hs.23731	discs, large (Drosophila) homolog 4
693_g_at	4.117	6.528	352.5	352.5	3.555	5.405	117.884	117.884
36043_at	3.77	6.402	225	214.5	2.944	5.427	425.759	332.712				Hs.4817	EST
35178_at	3.324	6.215	784	422.5	2.252	5.428	2250.73	635.078	WIF1	NM_007191	Q9Y5W5	Hs.284122	Wnt inhibitory factor-1 precursor
34272_at	4.17	6.71	589.5	589.5	3.663	5.429	339.124	339.124	RGS4	NM_005613	P49798	Hs.227571	regulator of G-protein signaling 4
35352_at	3.313	5.693	1900	1878.5	2.91	5.429	4836.86	3217.67	ARNT2	NM_014862	Q9HBZ2	Hs.6111	aryl-hydrocarbon receptor nuclear translocator 2
40314_at	3.478	6.345	1144	968.5	2.958	5.431	1835.66	1711.45	SYNGR3	NM_004209	O43761	Hs.6467	synaptogyrin 3
AFFX-M27830_5_at	4.027	6.836	1028.5	1028.5	3.167	5.457	1259.02	1259.02
36990_at	3.194	5.827	3358	2734	2.915	5.478	7994.28	6146.99				Hs.350991
36215_at	3.893	6.57	1654	1654	3.21	5.485	4843.77	4843.77	PRKACB	NM_002731	P22694	Hs.87773	protein kinase, cAMP-dependent, catalytic, beta
1346_at	3.829	6.881	7218	5701	2.745	5.491	3705.94	2186.56	MT3	NM_005954	P25713	Hs.73133	metallothionein 3 (growth inhibitory factor (neurotrophic))
34208_at	2.936	5.337	1580	1225.5	2.699	5.496	2637.65	1123.05	SLC12A5	NM_020708		Hs.21413	solute carrier family 12, (potassium-chloride transporter) member 5
41395_at	4.183	6.903	1708	1708	3.562	5.507	1115.97	1115.97	CHST1	NM_003654		Hs.104576	carbohydrate (keratan sulfate Gal-6) sulfotransferase 1
37545_at	4.172	7.564	2616	1730	2.539	5.509	1019.85	401.946	SCAMP5	NM_138967		Hs.7934	secretory carrier membrane protein 5
33353_at	3.623	6.483	947.5	569.5	2.263	5.524	1987.74	433.412				Hs.301663
40378_at	3.437	6.209	888	593	2.709	5.528	1824	708.866	SH3GL2	NM_003026	Q99962	Hs.75149	SH3-domain GRB2-like 2
36764_at	3.44	5.213	787	787	3.625	5.531	282.728	282.728	CACNG3	NM_006539	O60359	Hs.7235	voltage-dependent calcium channel gamma-3 subunit
40978_s_at	3.435	6.579	500.333	225.5	2.328	5.538	1679.24	445.941	RS1A_HUMAN		P39027	Hs.356189
36499_at	4.337	7.814	643.5	553	3.307	5.542	313.476	313.476	CELSR2	NM_001408	Q9HCU4	Hs.57652	cadherin EGF LAG seven-pass G-type receptor 2
38308_g_at	3.995	7.164	7522	4784.5	2.586	5.546	18875.3	6071.19	NCDN	NM_014284		Hs.94653	neurochondrin
40995_at	2.883	5.843	5703.5	2679.5	2.444	5.549	28923.2	8998.45	NEFL	NM_006158	P07196	Hs.211584	neurofilament, light polypeptide 68kDa
36745_at	4.436	7.791	895	714.5	3.204	5.597	298.118	136.789				Hs.167036	ESTs
31904_at	3.447	6.821	3889	1111.5	2.173	5.605	3024.68	470.869	PDE2A	NM_002599	O00408	Hs.154437	phosphodiesterase 2A, cGMP-stimulated
36701_at	3.38	6.299	838	715	3.037	5.616	766.982	643.885				Hs.49117	EST
40753_at	3.599	6.464	1858.5	1282	2.737	5.621	1409.44	543.113	SNCB	NM_003085	Q16143	Hs.90297	beta-synuclein
37839_at	4.327	7.731	1459	1194.5	3.179	5.629	1042.17	905.773				Hs.13223	EST
35917_at	3.438	6.201	4783	4216	3.037	5.633	6479.24	5011.74	MAP1A	NM_002373	P78559	Hs.194301	microtubule-associated protein 1A
546_at	3.967	6.718	517.5	517.5	3.29	5.64	567.795	404.876	PKIA	NM_006823	P04541	Hs.75209	protein kinase, cAMP-dependent, catalytic, inhibitor alpha
36524_at	3.446	6.256	901	714	2.43	5.653	923.854	205.456	ARHGEF4	NM_015320		Hs.6066	Rho guanine nucleotide exchange factor 4 isoform a
32090_at	3.251	6.143	1234	643	2.552	5.663	2070.1	577.482	C1orf15			Hs.158244	chromosome 1 open reading frame 15
36941_at	3.322	6.002	3425	3236	3.08	5.664	11990.7	9674.96	AF1Q	NM_006818	Q13015	Hs.75823	AF1Q protein
1158_s_at	4.098	7.218	4131	3237.5	3.269	5.671	2568.64	2316.55	CALM3	NM_005184	P02593	Hs.334330	calmodulin 3 (phosphorylase kinase, delta)
36823_at	3.87	6.669	1247.5	1247.5	3.249	5.682	600.29	384.315	RPIP8	NM_006695		Hs.6755	RaP2 interacting protein 8
41016_at	3.269	5.747	930.5	930.5	3.189	5.699	508.784	427.849				Hs.301281
35980_at	3.579	6.48	1471	798.5	2.612	5.712	1668.92	513.61	PLCB1	NM_015192	Q9NQ66	Hs.41143	phospholipase C, beta 1 (phosphoinositide-specific)
41863_at	4.26	7.716	559	425.5	2.855	5.718	940.988	383.085				Hs.13423	EST, Weakly similar to ROC_HUMAN Heterogeneous nuclear ribonucleoproteins C1/C2 (hnRNP C1 / hnRNP C2) [H.sapiens]
40272_at	3.769	6.671	1226	959.5	3.048	5.745	562.299	313.732	CRMP1	NM_001313	Q14194	Hs.155392	collapsin response mediator protein 1
743_at	3.707	6.409	807.5	807.5	3.32	5.754	1527.07	1527.07	NAP1L3	NM_004538	Q99457	Hs.21365	nucleosome assembly protein 1-like 3
40482_s_at	3.126	5.745	2037	2030	2.87	5.755	6358.57	4246.3	CROC4	NM_006365		Hs.380027	transcriptional activator of the c-fos promoter
36202_at	4.005	6.65	646.5	646.5	3.498	5.758	854.419	809.678	PKIA	NM_006823	P04541	Hs.75209	protein kinase, cAMP-dependent, catalytic, inhibitor alpha
40185_at	2.819	5.832	12107	7649.5	2.685	5.76	40465.1	21601.4	GFAP	NM_002055	P14136	Hs.1447	glial fibrillary acidic protein
41837_at	3.615	6.651	2028	1037.5	2.951	5.765	4431.62	1802.85				Hs.167135	EST, Weakly similar to hypothetical protein FLJ20489 [Homo sapiens] [H.sapiens]
41287_s_at	4.336	7.656	1079.5	1061.5	3.689	5.767	3308.7	3308.7				Hs.374441	ESTs, Moderately similar to apolipoprotein B mRNA editing enzyme, catalytic polypeptide-like 2; apolipoprotein B mRNA editing enzyme, catalytic polypeptide 2 [Homo sapiens] [H.sapiens]
35959_at	3.325	6.428	937	427.5	2.423	5.769	3368.48	742.048	KIAA0844	NM_014951		Hs.22653	KIAA0844 protein
40292_at	3.633	6.173	407	407	3.54	5.769	295.728	295.728	DBCCR1	NM_014618		Hs.6090	deleted in bladder cancer chromosome region candidate 1
33182_at	3.583	6.201	2200.5	2200.5	3.203	5.77	4388.81	4388.81	NTRK2	NM_006180	Q16620	Hs.47860	neurotrophic tyrosine kinase, receptor, type 2
36542_at	3.958	6.684	1082	1082	3.32	5.786	1833.04	1490.26	SLC9A6	NM_006359	Q92581	Hs.62185	solute carrier family 9 (sodium/hydrogen exchanger), isoform 6
296_at	3.793	6.688	8711	8711	3.313	5.787	57375.9	57375.9	CDH15	NM_004933	P55291	Hs.148090	cadherin 15 preproprotein
38803_at	3.812	6.964	1931	1102.5	2.798	5.795	2187	964.589	NCALD	NM_032041		Hs.90063	neurocalcin delta
208_at	3.632	6.245	585.5	484.5	3.371	5.799	415.205	281.036	CTNNA2	NM_004389	P26232	Hs.150917	catenin (cadherin-associated protein), alpha 2
37568_at	3.772	6.375	418	407.5	2.543	5.8	613.689	194.501				Hs.79981	EST
32345_at	3.936	7.011	511	324	2.936	5.801	457.265	157.09				Hs.185701	EST
41423_at	4.162	7.281	2394.5	2111.5	3.363	5.803	118.717	90.293	CLSTN3	NM_014718	Q9BQT9	Hs.107809	calsyntenin 3
39058_at	4.182	7.164	1287	1061	3.521	5.804	2814.27	2147.25	ABR	NM_001092	Q12979	Hs.118021	active breakpoint cluster region-related protein isoform b
32652_g_at	3.376	5.93	995.5	877.5	3.094	5.805	1458.4	925.478	NP25	NM_013259	Q9UI15	Hs.169330	neuronal protein
37580_at	3.414	6.461	1573	913.5	2.798	5.805	3762.29	1640.98	SH3GL3	NM_003027	Q99963	Hs.80315	SH3-domain GRB2-like 3
37465_at	3.185	5.974	785	426.5	2.701	5.806	1090.49	443.44	p25	NM_007030		Hs.29353	brain-specific protein p25 alpha
34273_at	3.581	5.851	745	627	2.472	5.811	323.136	51.663	RGS4	NM_005613	P49798	Hs.227571	regulator of G-protein signaling 4
36563_at	3.543	5.866	508	364.5	3.161	5.82	1150.69	422.124	DKFZP761N09121		Q9UBF2	Hs.6421	EST
35680_r_at	4.003	7.28	1116	855	2.61	5.822	694.171	178.783	DPP6	NM_001936	P42658	Hs.34074	dipeptidylpeptidase VI isoform 2
32093_at	3.658	6.577	1040	635	2.936	5.841	294.828	91.171	KIAA0444	NM_015557		Hs.158291	KIAA0444 protein
39266_at	3.895	7.076	908.5	577.5	2.82	5.847	2011.26	732.579				Hs.23729	EST
33293_at	4.036	7.582	3487	1548.5	2.939	5.857	4299.24	1681.13	FAIM2	NM_012306		Hs.182859	lifeguard
36872_at	3.749	6.766	2877	1359	2.809	5.862	16181.2	4304.83	ARPP-19	NM_006628	P56211	Hs.7351	cyclic AMP phosphoprotein, 19 kD
32252_at	2.426	6.052	28623	5264.5	2.257	5.867	63516.6	16286.9	TPT1	NM_003295	P13693	Hs.279860	tumor protein, translationally-controlled 1
33942_s_at	4.034	7.17	5820.5	3790	2.857	5.869	12758.4	5160.12	STXBP1	NM_003165		Hs.239356	syntaxin binding protein 1
657_at	4.137	7.494	2968	2582.5	3.181	5.874	1456.55	1290.48	PCDHGC3	NM_002588		Hs.284180	protocadherin gamma subfamily C, 3 isoform 1 precursor
40239_g_at	4.018	7.131	2855.67	2041	3.242	5.9	4237.1	2784.11				Hs.367493	hypothetical protein MGC35048
35185_at	3.598	6.432	1868	1263	2.658	5.907	2174.76	761.378	FABP7	NM_001446	O15540	Hs.26770	fatty acid binding protein 7, brain
35720_at	3.867	6.793	1074	818	3.285	5.907	606.19	446.539	KIAA0893	NM_014969	O94967	Hs.3830	KIAA0893 protein
39100_at	3.73	6.576	608.5	414	2.841	5.907	445.184	173.078	SPOCK	NM_004598	Q08629	Hs.93029	sparc/osteonectin, cwcv and kazal-like domains proteoglycan precursor
39395_at	3.354	5.819	2255.5	2255.5	3.285	5.908	1478.67	1036.35	THY1	NM_006288	P04216	Hs.125359	Thy-1 cell surface antigen
40990_at	4.098	7.296	788.5	529	3.398	5.924	763.719	480.791	TM4SF9	NM_005723	O60628	Hs.8037	tetraspan 5
41158_at	3.039	6.209	15275	7993	2.776	5.934	93363.6	43352.9	PLP1	NM_000533	P06905	Hs.1787	proteolipid protein 1
36276_at	4.129	8.255	1927.33	627.5	2.466	5.953	436.301	76.447	CNTN2	NM_005076	Q02246	Hs.2998	contactin 2 (axonal)
37273_at	3.997	7.167	474	295.5	2.602	5.959	507.988	94.995				Hs.7888	EST
32623_at	3.579	6.555	4259	3021	2.979	5.962	10967.1	5268.98	GABBR1	NM_001470	Q9UBS5	Hs.167017	gamma-aminobutyric acid (GABA) B receptor 1 isoform a precursor
35028_at	3.239	6.207	713	218.5	1.106	5.962	1052.61	42.34	GABRB1	NM_000812	P18505	Hs.89768	gamma-aminobutyric acid (GABA) A receptor, beta 1 precursor
36844_at	3.885	7.324	664	385.5	2.923	5.967	1030.34	370.873	DOCK3			Hs.7022	dedicator of cyto-kinesis 3
36609_at	3.813	6.785	1235	973.5	3.116	5.977	1742.58	882.629	SLC1A3	NM_004172	P43003	Hs.75379	solute carrier family 1 (glial high affinity glutamate transporter), member 3
37710_at	4.284	7.134	509	509	3.679	5.979	1489.28	1041.7	MEF2C	NM_002397	Q06413	Hs.78995	MADS box transcription enhancer factor 2, polypeptide C (myocyte enhancer factor 2C)
39331_at	3.753	6.647	6682.5	6682.5	3.239	5.979	22688.9	18242.3	TUBB	NM_001069	P05217	Hs.336780	tubulin, beta polypeptide
297_g_at	3.87	6.918	5363	5146	3.288	5.991	15753.8	12963.8
34188_at	3.548	6.501	1405.5	687	2.537	6.004	1858.57	355.312				Hs.20952	EST
38307_at	4.054	7.28	4982	3132	1.945	6.007	5570.76	544.484	NCDN	NM_014284		Hs.94653	neurochondrin
40815_g_at	4.374	7.365	950.5	950.5	3.948	6.007	1105.75	1105.75	IDS	NM_000202	P22304	Hs.172458	iduronate-2-sulfatase isoform a precursor
34890_at	4.237	7.069	1838.5	1838.5	3.75	6.021	1668.08	1668.08	ATP6V1A1	NM_001690	P38606	Hs.281866	ATPase, H+ transporting, lysosomal 70kD, V1 subunit A, isoform 1
41620_at	3.865	6.877	1199	735.5	3.111	6.028	1001.21	391.402	KIAA0716	NM_014705		Hs.118140	KIAA0716 gene product
41666_at	3.533	6.442	686	446	3.418	6.032	520.963	436.955	KIAA0417		O43301	Hs.12385	KIAA0417 gene product
34412_s_at	3.443	6.522	953	514.5	2.703	6.04	741.16	246.646	GP1BB	NM_000407	P13224	Hs.283743	glycoprotein Ib beta polypeptide precursor
40375_at	3.691	6.848	1419	591	3.002	6.043	1454.54	516.176	EGR3	NM_004430	Q06889	Hs.74088	early growth response 3
34265_at	3.412	6.671	3557	1433.5	2.706	6.044	9184.21	2180.28	SGNE1	NM_003020	P05408	Hs.2265	secretory granule, neuroendocrine protein 1 (7B2 protein)
35288_at	4.262	7.301	279.5	254.5	3.368	6.062	675.286	347.816	ARHGEF9	NM_015185		Hs.54697	Cdc42 guanine exchange factor 9
38280_s_at	3.509	5.934	541.5	541.5	3.373	6.062	72.295	53.303	NTRK2	NM_006180	Q16620	Hs.47860	neurotrophic tyrosine kinase, receptor, type 2
37190_at	3.783	6.817	575.5	458.5	3.513	6.065	788.138	705.292	WAS1_HUMAN		Q92558	Hs.350807	Homo sapiens cDNA FLJ31482 fis, clone NT2NE2001666, weakly similar to PUTATIVE ATP-DEPENDENT RNA HELICASE YDL031W
41662_at	4.07	6.979	608.5	608.5	3.355	6.078	1134.7	850.628	DKFZP566B183	NM_015509		Hs.12305	DKFZP566B183 protein
1424_s_at	4.171	7.237	10884	8984.5	3.602	6.079	39708.2	32224.8	YWHAH	NM_003405	Q04917	Hs.349530	tyrosine 3/tryptophan 5 -monooxygenase activation protein, eta polypeptide
40107_at	4.021	7.506	7761	3895	3.04	6.084	8658.48	3549.89	ALDOC	NM_005165	P09972	Hs.155247	aldolase C, fructose-bisphosphate
1844_s_at	4.37	7.217	967	967	3.852	6.091	470.137	470.137	MAP2K1	NM_002755	Q02750	Hs.3446	mitogen-activated protein kinase kinase 1
33140_at	3.677	6.653	1445	1000.5	3.266	6.094	1586.43	1052.65	B3GNT6	NM_006876	O43505	Hs.8526	beta-1,3-N-acetylglucosaminyltransferase bGnT-6
33223_at	4.192	7.637	1208	642.5	2.777	6.114	1399.66	279.256	KIAA0561			Hs.173864	KIAA0561 protein
38044_at	3.856	7.114	6267	3625.5	3.023	6.118	8627.27	3234.07	TU3A	NM_007177	O95990	Hs.8022	downregulated in renal cell carcinoma
33917_at	3.861	6.991	1979.5	1671	3.071	6.12	1622.32	833.897	EPB41L1		Q9H4G0	Hs.26395	erythrocyte membrane protein band 4.1-like 1
39055_at	3.961	6.897	719	719	3.477	6.12	2108.91	1895.82	SRI	NM_003130	P30626	Hs.300741	sorcin
37661_at	3.765	6.725	1098.5	639	3.262	6.126	3120.84	1265.29	ATP2B1	NM_001682	P20020	Hs.78546	ATPase, Ca++ transporting, plasma membrane 1
39850_at	3.951	6.868	475	411	3.388	6.128	566.551	346.61	ANK2	NM_001148	Q01484	Hs.117970	ankyrin 2 isoform 1
36300_at	3.165	8.831	535.5	20	1.581	6.139	1119.84	59.443
35778_at	3.561	6.519	4085.5	3691.5	3.219	6.143	21049.2	15481.1	KIF5C	NM_004522	O60282	Hs.6641	kinesin family member 5C
39590_at	3.525	6.389	1626	913	2.509	6.145	1632.53	301.036	APBA2	NM_005503	Q99767	Hs.26468	amyloid beta A4 precursor protein-binding, family A, member 2
39332_at	3.941	7.426	5188.5	3010.5	2.922	6.148	17570.9	7778.59	TUBB	NM_001069	P05217	Hs.336780	tubulin, beta polypeptide
33741_at	4.212	6.932	668	668	3.943	6.152	504.383	504.383	ATP6V1H	NM_015941	Q9UI12	Hs.19575	ATPase, H+ transporting, lysosomal 50/57kDa, V1 subunit H
1820_g_at	3.827	6.41	289.5	282.5	3.714	6.153	186.697	186.697
40193_at	3.472	6.71	6065	2765.5	2.669	6.154	19200.8	5042.87	ENO2	NM_001975	P09104	Hs.146580	enolase 2
37251_s_at	3.227	6.292	3994.67	2568.5	2.912	6.17	12037.8	5223.49	GPM6B	NM_005278	Q13491	Hs.5422	glycoprotein M6B
39619_at	3.22	8.041	818	95	2.828	6.172	944.658	294.696	LOC51308	NM_016606		Hs.28088	SGC32445 protein
34297_at	2.985	6.436	3020.67	846.5	2.475	6.177	18708	3240.02				Hs.355780	G protein-coupled receptor 37 (endothelin receptor type B-like)
36448_at	4.188	7.057	255.5	255.5	3.898	6.177	376.891	376.891	ABI-2	NM_005759		Hs.343575	abl-interactor 2
1708_at	3.999	6.848	710.5	675	3.57	6.183	425.711	386.177	MAPK10	NM_002753	P53779	Hs.151051	mitogen-activated protein kinase 10 isoform 1
38984_at	3.763	6.559	2303	2303	3.406	6.183	5723.01	3870.35	KIAA0436		Q07837	Hs.110	putative L-type neutral amino acid transporter
41692_at	4.047	6.675	509	509	3.398	6.184	723.012	383.448	SYNJ1	NM_003895	O43426	Hs.127416	synaptojanin 1
32607_at	3.98	7.097	7846	4675.5	3.507	6.189	26520.4	14995.7	BASP1	NM_006317	P80723	Hs.79516	brain abundant, membrane attached signal protein 1
37155_at	3.911	6.723	692.333	503.5	3.322	6.19	1080.46	557.071	CNTNAP2	NM_014141	Q9UHC6	Hs.106552	cell recognition molecule Caspr2 precursor
36095_at	3.581	6.45	2389.5	1859.5	3.424	6.198	6205.56	4376.72	CLIPR-59	NM_015526		Hs.7357	CLIP-170-related protein
38248_at	3.588	6.936	1782.5	768.5	2.906	6.201	4915.23	1400.67	KIAA0552	NM_014731	O60299	Hs.90232	KIAA0552 gene product
36824_at	3.81	6.326	445	445	3.416	6.205	402.784	282.364	ASTN		O14525	Hs.6788	astrotactin
38408_at	3.943	7.066	3925	3256	3.331	6.205	13742	9242.48	TM4SF2	NM_004615	P41732	Hs.82749	transmembrane 4 superfamily member 2
40318_at	3.568	6.383	766.5	766.5	3.347	6.208	1194.23	1085.7	DNCI1	NM_004411	O14576	Hs.65248	dynein, cytoplasmic, intermediate polypeptide 1
1364_at	3.463	6.46	646	535	2.981	6.215	2255.98	1244.68	PTPRZ1	NM_002851	P23471	Hs.78867	protein tyrosine phosphatase, receptor-type, Z polypeptide 1
37755_at	3.828	6.769	1057.5	757.5	3.205	6.215	2581.88	1018.83	BTBD3	NM_014962	Q9Y2F9	Hs.7935	BTB (POZ) domain containing 3
35817_at	3.091	6.386	12429	7375	2.944	6.216	67247.3	37718.9	MBP	NM_002385		Hs.69547	myelin basic protein
31848_at	3.514	6.487	742	526	2.961	6.218	1970.7	939.117	CADPS	NM_003716		Hs.151301	calcium-dependent activator protein for secretion
36502_at	4.116	7.05	1187	1104.5	3.495	6.228	1692.62	1037.28	PFTK1	NM_012395	O94921	Hs.57856	PFTAIRE protein kinase 1
1709_g_at	3.969	6.898	760	664.5	3.415	6.234	1104.59	559.816	MAPK10	NM_002753	P53779	Hs.151051	mitogen-activated protein kinase 10 isoform 1
37157_at	4.078	7.645	1395	668.5	2.766	6.243	351.809	81.574	CALB2	NM_001740	P22676	Hs.106857	calbindin 2 full length protein isoform
36536_at	3.744	6.743	1980.67	1331	3.275	6.259	2357.38	1188.35	SCHIP1	NM_014575		Hs.61490	schwannomin interacting protein 1
36854_s_at	4.216	6.638	240	240	4.208	6.276	57.912	57.912	GRIA1	NM_000827	P42261	Hs.7117	glutamate receptor, ionotropic, AMPA 1
33048_at	3.992	7.183	213.5	118	3.799	6.278	159.626	100.42	LOC54550	NM_019065		Hs.140950	hypothetical protein LOC54550
35692_at	3.736	7.237	1203	525	2.323	6.278	2571.59	442.129	RIS1	NM_015444		Hs.35861	Ras-induced senescence 1
37286_at	3.777	6.689	730	664	3.382	6.283	1833.63	945.754	NRCAM	NM_005010		Hs.7912	neuronal cell adhesion molecule
34184_at	3.527	6.893	2515.5	1273.5	2.748	6.284	1742.93	510.06	APCL	NM_005883		Hs.20912	adenomatous polyposis coli like
35824_at	3.605	6.924	2900	855	2.679	6.296	11620.6	1800.15	ZNF238	NM_006352	Q99592	Hs.69997	zinc finger protein 238
37970_at	4.001	7.309	2237.5	1563	3.236	6.315	823.337	366.279	MAPK8IP3	NM_015133		Hs.88500	mitogen-activated protein kinase 8 interacting protein 3
34377_at	3.463	6.522	1883.5	1622	3.183	6.317	4325.15	2651.16	ATP1A2	NM_000702	P50993	Hs.34114	ATPase, Na+/K+ transporting, alpha 2 (+) polypeptide
41679_at	4.178	7.069	139	119	3.19	6.317	207.336	77.567	C1orf21	NM_030806		Hs.12532	chromosome 1 open reading frame 21
35663_at	3.374	6.499	1396	561	2.253	6.319	1989.79	205.347	NPTX2		P47972	Hs.3281	neuronal pentraxin II
37457_at	3.823	6.438	251.5	251.5	3.444	6.341	252.943	129.8	KIAA0416	NM_015564		Hs.114169	KIAA0416 protein
36089_at	3.761	6.908	695	482	3.193	6.344	1308.58	678.195	SAC2	NM_014937		Hs.52463	Sac domain-containing inositol phosphatase 2
38003_s_at	4.196	7.452	2247	1587.5	3.577	6.344	8418.99	5579.5	KDGZ_HUMAN		Q13574	Hs.303861
38710_at	4.549	8.429	1940.5	1920	3.559	6.363	263.728	158.999	FLJ20113	NM_017670		Hs.108504	hypothetical protein FLJ20113
38558_at	3.749	7.437	7888.67	2979.5	2.518	6.383	3829.33	700.264	MAG	NM_002361	P20916	Hs.1780	myelin associated glycoprotein isoform a precursor
34460_at	4.394	7.715	632.5	622	3.42	6.385	624.027	354.954	PRAX-1	NM_004758		Hs.112499	peripheral benzodiazepine receptor-associated protein 1
33107_at	3.932	7.101	1669	1298.5	3.19	6.389	1413.6	640.928	TRIM37	NM_015294		Hs.8164	tripartite motif-containing 37
38961_at	3.62	6.866	636	286	2.511	6.391	990.185	147.588	KIAA1107			Hs.21554	KIAA1107 protein
41288_at	4.15	7.377	8002	6655	3.637	6.392	25906	24230.6				Hs.374441	ESTs, Moderately similar to apolipoprotein B mRNA editing enzyme, catalytic polypeptide-like 2; apolipoprotein B mRNA editing enzyme, catalytic polypeptide 2 [Homo sapiens] [H.sapiens]
37852_at	3.722	6.597	406	213.5	2.974	6.393	370.079	66.445				Hs.13438	EST
38499_s_at	3.098	6.768	3077	676	2.141	6.393	5106.06	513.766	MOBP	NM_006501		Hs.169309	myelin-associated oligodendrocyte basic protein
36148_at	3.465	6.491	5734	4131.5	3.069	6.402	4927.52	2003.9	APLP1	NM_005166	P51693	Hs.74565	amyloid beta (A4) precursor-like protein 1
36144_at	3.403	6.561	1325	920	3.115	6.403	2237.09	1348.4	SYT11	NM_152280	Q9BT88	Hs.74554	synaptotagmin 12
39324_at	4.213	7.371	310	232	3.051	6.414	687.709	150.038				Hs.25159	EST
41463_at	4.23	7.17	566	544	3.335	6.418	667.556	203.204	FLJ38984	NM_152374		Hs.112023	hypothetical protein FLJ38984
38825_at	2.026	7.264	2310.5	85.5	1.101	6.42	2948.68	85.91	FGA	NM_000508	P02671	Hs.351593	fibrinogen, alpha chain isoform alpha-E preproprotein
32102_at	3.947	7.138	695	506.5	3.482	6.422	1594.25	946.839	FLJ33280			Hs.197028	hypothetical protein FLJ33280
38735_at	3.991	7.733	3750	1314.5	3.015	6.426	4132.6	935.347	KIAA0513	NM_014732	O60268	Hs.301658	KIAA0513 gene product
34719_at	3.865	7.126	1941	1136	3.42	6.433	2357.56	1464.22	GLS	NM_014905	O94925	Hs.239189	glutaminase C
32512_at	2.926	6.465	3751.5	1159.5	2.333	6.435	20131	2843.09	NEF3	NM_005382	P07197	Hs.71346	neurofilament 3 (150kDa medium)
33835_at	4.051	7.066	2172	2058.5	3.535	6.46	3247.77	2161.59	KIAA0721	NM_021648		Hs.284141	KIAA0721 protein
34110_g_at	3.7	6.709	1034	675	3.339	6.468	858.781	341.743	PRODH	NM_016335	O43272	Hs.343874	proline dehydrogenase (oxidase) 1
38551_at	3.419	6.482	2240.5	1115.5	2.732	6.47	941.575	182.61	L1CAM	NM_000425	P32004	Hs.1757	L1 cell adhesion molecule isoform 1 precursor
33787_at	4.129	7.53	1804	890.5	3.017	6.474	8622.66	1769.16	Y537_HUMAN		O60285	Hs.348307	Homo sapiens cDNA FLJ14396 fis, clone HEMBA1003291, moderately similar to SNF1-RELATED PROTEIN KINASE KIN10 (EC 2.7.1.-)
37554_at	3.13	7.438	2733.33	430.5	2.555	6.474	2774.05	411.482	KLK6	NM_002774	Q92876	Hs.79361	kallikrein 6 preproprotein
41317_at	3.991	6.956	246.333	239.5	3.65	6.474	860.715	691.196	RAP2A	NM_021033	P10114	Hs.355373	RAP2A, member of RAS oncogene family
40646_at	3.942	7.274	749.667	410	2.905	6.475	1491.34	334.763	CX3CR1	NM_001337	P49238	Hs.78913	chemokine (C-X3-C motif) receptor 1
36692_at	4.258	7.406	306.5	306.5	3.835	6.495	104.147	104.147	MTMR9	NM_015458		Hs.48802	myotubularin related protein 9
38604_at	3.348	6.689	1681	593	1.816	6.508	4740.96	370.281	NPY	NM_000905	P01303	Hs.1832	neuropeptide Y
35174_i_at	3.31	6.778	10073	2951.5	3.087	6.514	17288.9	6880.56	EEF1A2	NM_001958	Q05639	Hs.2642	eukaryotic translation elongation factor 1 alpha 2
40401_at	4.105	6.945	304	304	3.835	6.527	85.396	85.396	C20orf180	NM_018431		Hs.127751	DOK5 protein
37270_at	3.961	7.586	4310	1943	2.743	6.529	3026.32	672.047	ATP1B2	NM_001678	P14415	Hs.78854	ATPase, Na+/K+ transporting, beta 2 polypeptide
38699_at	3.329	6.635	4845	2884.5	2.986	6.53	23788.6	9265.12	TUBB5	NM_006087	P04350	Hs.110837	tubulin, beta, 5
39928_at	3.187	6.67	755	286	2.478	6.534	1445.71	308.204	GRM3	NM_000840	Q14832	Hs.3786	glutamate receptor, metabotropic 3 precursor
40047_at	3.767	6.691	722	488.5	3.577	6.534	224.154	120.517	SBB103	NM_005785		Hs.153639	hypothetical SBBI03 protein
32863_at	3.951	7.221	394	230	3.303	6.537	365.246	100.249	CAMK1G	NM_020439		Hs.199068	calcium/calmodulin-dependent protein kinase IG
32712_at	3.686	6.471	389	279.5	2.961	6.54	447.48	124.722	MYT1L			Hs.172619	myelin transcription factor 1-like
31400_at	3.467	7.054	487	92	2.266	6.542	637.631	47.833	DGKB	NM_004080	Q9Y6T7	Hs.158318	diacylglycerol kinase, beta isoform 1
41280_r_at	4.447	8.058	2467	2467	3.796	6.542	377.887	225.568	MAPK8IP1	NM_005456	Q9UQF2	Hs.234249	mitogen-activated protein kinase 8 interacting protein 1
469_at	4.274	7.234	517	517	3.709	6.543	96.853	54.944	EFNB3	NM_001406	Q15768	Hs.26988	ephrin-B3 precursor
31805_at	3.901	7.344	1366	915.5	3.437	6.553	1658.13	1109.62	FGFR3	NM_000142	P22607	Hs.1420	fibroblast growth factor receptor 3 isoform 1 precursor
40792_s_at	4.433	7.753	585.5	585.5	4.076	6.555	144.571	144.571	TRIO	NM_007118	O75962	Hs.367689	triple functional domain (PTPRF interacting)
40240_at	3.466	6.853	5692.33	2282	2.936	6.561	11698	2805.52	GPRC5B	NM_016235		Hs.242407	G protein-coupled receptor, family C, group 5, member B precursor
31887_at	3.907	7.744	1986.5	572.5	2.748	6.563	3987.29	530.874	CKMT1	NM_020990	P12532	Hs.153998	ubiquitous mitochondrial creatine kinase precursor
35831_at	4.125	7.187	2012	2012	3.604	6.565	2088.19	1485.3	ATP9A		O75110	Hs.70604
36160_s_at	4.272	7.473	1063	1063	3.803	6.565	333.867	280.727	PTPRN2	NM_002847	Q92932	Hs.74624	protein tyrosine phosphatase, receptor type, N polypeptide 2 isoform 1 precursor
41850_s_at	4.117	7.3	1038	1038	3.872	6.566	558.83	462.539	DIPA	NM_006848	Q15834	Hs.66713	hepatitis delta antigen-interacting protein A
35742_at	4.153	7.201	2101	1908.5	3.784	6.568	5116.76	4118.34	BC008967	NM_033201		Hs.6349	hypothetical gene BC008967
34250_at	3.276	6.799	759	172.5	2.671	6.574	371.802	41.273	KIAA1110			Hs.22479	KIAA1110 protein
39736_at	3.553	6.028	505.5	445	3.742	6.574	90.375	45.464	CDC42	NM_001791	P25763	Hs.146409	cell division cycle 42 isoform 1
40913_at	3.746	6.93	1854.5	842	3.374	6.576	4401.04	1421.38				Hs.356388	ESTs
37210_at	3.652	6.928	2151.5	1226	3.074	6.579	1540.79	606.024	INA	NM_032727		Hs.76888	internexin neuronal intermediate filament protein, alpha
34642_at	4.229	7.158	1958	1958	3.983	6.58	4817.43	4817.43				Hs.380959	ESTs, Moderately similar to B Chain B, 14-3-3 ZetaPHOSPHOPEPTIDE COMPLEX (MODE 1) [H.sapiens]
41716_at	4.308	7.537	298	298	3.964	6.581	280.09	280.09	RC3	NM_015263		Hs.13264	rabconnectin-3
483_g_at	3.906	6.856	495	333.5	2.92	6.583	908.268	202.66	CDH13	NM_001257	P55290	Hs.63984	cadherin 13 preproprotein
38839_at	4.188	7.271	3387.5	3387.5	3.876	6.588	10613.6	10613.6	PFN2	NM_002628	P35080	Hs.91747	profilin 2 isoform b
39572_at	3.969	7.176	423	235.5	3.467	6.594	300.002	118.028				Hs.355656	ESTs
33267_at	3.721	7.02	2211.33	1334	3.414	6.602	1601.16	805.661				Hs.180737	EST
37743_at	3.635	7.029	5517	2778.5	3.187	6.603	29208.9	11626.4	FEZ1	NM_005103	Q99689	Hs.79226	zygin 1 isoform 1
39671_at	3.692	7.017	556.5	343	3.079	6.603	862.184	369.799	KIAA0820	NM_015569		Hs.33578	KIAA0820 protein
40825_at	4.185	7.498	3015.5	2472.5	3.583	6.609	4744.41	3006.56	MAPRE3	NM_012326	Q9UPY8	Hs.172740	microtubule-associated protein, RP/EB family, member 3
35669_at	3.81	7.163	1315	735.5	3.181	6.616	1785.86	690.155	COBL	NM_015198		Hs.33010	KIAA0633 protein
36606_at	4.014	7.222	3241	3081.5	3.754	6.622	14543.7	14543.7	CPE	NM_001873	P16870	Hs.75360	carboxypeptidase E precursor
31946_s_at	4.052	6.458	205	205	3.997	6.638	36.726	26.174	FOXG1A	NM_004471	P55316	Hs.169277	forkhead box G1A
36555_at	3.84	7.106	4514	2770	3.576	6.639	3284.47	1554.27	SNCG	NM_003087	O76070	Hs.349470	synuclein, gamma (breast cancer-specific protein 1)
38711_at	3.804	7.084	1885	1361.5	3.35	6.647	5995.27	3501.46	CLASP2			Hs.108614	cytoplasmic linker associated protein 2
39780_at	3.977	6.782	856.5	856.5	3.974	6.648	1542.84	1542.84	PPP3CB	NM_021132	P16299	Hs.151531	protein phosphatase 3 (formerly 2B), catalytic subunit, beta isoform (calcineurin A beta)
471_f_at	4.24	7.754	6852	5628	3.633	6.655	12358.8	9830.56	TUBB4	NM_006086	Q13509	Hs.159154	tubulin, beta, 4
763_at	4.222	7.388	848	848	3.805	6.658	1577.05	1534.64	GMFB	NM_004124	P17774	Hs.151413	glia maturation factor, beta
36910_at	4.063	6.779	463	463	3.767	6.661	645.758	387.086	MAP2K4	NM_003010	P45985	Hs.75217	mitogen-activated protein kinase kinase 4
236_at	3.75	6.809	625.5	459	3.518	6.664	153.167	69.473	GNAO1	NM_020988	P09471	Hs.296184	guanine nucleotide binding protein (G protein), alpha activating activity polypeptide O
37406_at	3.947	7.152	2042.5	1904	3.422	6.67	3078.88	1969.53	MAPRE2	NM_014268		Hs.78335	microtubule-associated protein, RP/EB family, member 2
36610_at	4.237	7.373	456	405.5	3.684	6.672	2026.02	889.648	R3HDM	NM_015361	Q15032	Hs.268053	R3H domain (binds single-stranded nucleic acids) containing
37716_at	4.048	7.382	1601	1151.5	3.593	6.673	2165.72	1390.09	MOX2	NM_005944	P41217	Hs.79015	OX-2 membrane glycoprotein precursor
40549_at	3.82	6.354	423	423	4.143	6.68	107.768	107.768	CDK5	NM_004935	Q00535	Hs.166071	cyclin-dependent kinase 5
34726_at	4.241	7.699	911	574	3.642	6.692	194.487	118.908	CACNB3	NM_000725	P54284	Hs.250712	calcium channel, voltage-dependent, beta 3 subunit
41704_at	2.865	5.684	2301	797	2.079	6.696	683.64	47.226				Hs.12840	ESTs
36604_at	4.297	7.495	509	509	3.9	6.706	551.765	551.765	UBE2N	NM_003348	Q16781	Hs.75355	ubiquitin-conjugating enzyme E2N (UBC13 homolog, yeast)
40500_at	3.791	7.261	2827.5	1247.5	3.397	6.712	6917.9	2320.18	NDRG4	NM_020465		Hs.322430	NDRG family member 4
1355_g_at	4.251	6.888	334.5	334.5	4.259	6.727	36.378	36.378	NTRK2	NM_006180	Q16620	Hs.47860	neurotrophic tyrosine kinase, receptor, type 2
32606_at	4.071	7.473	492	201.5	3.075	6.73	891.717	141.575	BASP1	NM_006317	P80723	Hs.79516	brain abundant, membrane attached signal protein 1
33466_at	4.322	7.776	487.667	319	2.943	6.731	610.071	94.766	LOC90355	NM_033211		Hs.25925	hypothetical protein supported by AF038182; BC009203
33359_at	4.347	7.743	322	309.5	3.853	6.737	159.088	112.243				Hs.372678	Homo sapiens cDNA FLJ20774 fis, clone COL06031
37552_at	3.799	7.598	1234.5	295	2.663	6.738	4102.35	468.911	KCNK1	NM_002245	O00180	Hs.79351	potassium channel, subfamily K, member 1
33804_at	3.623	6.782	1555.5	810	3.61	6.748	3368.03	1609.54	PTK2B	NM_004103	Q14289	Hs.20313	protein tyrosine kinase 2 beta
35183_at	4.058	7.948	2453	644	2.149	6.756	2768.13	174.664	ABCA3	NM_001089	Q99758	Hs.26630	ATP-binding cassette, sub-family A member 3
37060_at	4.129	6.664	453	453	3.643	6.756	204.578	68.213				Hs.90798	EST, Weakly similar to 2022315A granule cell marker protein [Mus musculus] [M.musculus]
36525_at	4.205	7.393	426	426	4.056	6.762	287.397	287.397	FBXL2	NM_012157		Hs.6092	F-box and leucine-rich repeat protein 2
34531_at	4.22	7.884	389	281	3.664	6.772	175.849	109.253	FLRT1	NM_013280	Q9NZU1	Hs.12523	fibronectin leucine rich transmembrane protein 1
1058_at	3.903	7.041	1130	760.5	3.589	6.776	771.805	402.429	WASF3	NM_006646	Q9UPY6	Hs.82318	WAS protein family, member 3
1063_s_at	3.711	6.792	1005	677	3.653	6.787	403.086	178.477	TYRO3	NM_006293	Q06418	Hs.301	TYRO3 protein tyrosine kinase
36821_at	4.03	7.522	1945	1172	3.357	6.787	4815.64	1715.18				Hs.66762	EST
33291_at	3.643	6.79	374	225	2.993	6.789	553.069	127.348	RASGRP1	NM_005739		Hs.182591	RAS guanyl releasing protein 1
33911_at	3.999	7.688	841.333	387	2.766	6.789	2327.09	440.905				Hs.323079	EST
33158_at	3.868	7.482	1008.5	387	3.084	6.79	2171.82	462.97	KAL1	NM_000216	P23352	Hs.89591	Kallmann syndrome 1 protein
41086_at	3.87	6.619	314.5	178.5	3.17	6.793	315.494	54.522	RGS20	NM_003702	O76081	Hs.99236	regulator of G-protein signalling 20
36152_at	4.308	7.861	5634	4641.5	3.588	6.796	3512.58	1681.88	GDI1	NM_001493	P31150	Hs.74576	GDP dissociation inhibitor 1
41008_at	4.167	7.447	311	270.5	3.98	6.797	111.546	95.085	KIAA0888			Hs.91662	KIAA0888 protein
616_s_at	3.781	6.956	1073.5	707	3.747	6.799	355.692	181.238	THRA	NM_003250	P10827	Hs.724	thyroid hormone receptor, alpha (erythroblastic leukemia viral (v-erb-a) oncogene homolog, avian)
33387_at	3.493	6.812	1883.5	964.5	3.065	6.8	3682.51	1251.14	GAS7	NM_003644	O60861	Hs.226133	growth arrest-specific 7 isoform a
32279_at	3.5	6.774	1614.5	544	2.082	6.801	1649.35	96.154	GAD2	NM_000818	Q05329	Hs.170808	glutamate decarboxylase 2
34745_at	4.392	7.717	1399	1257.5	3.788	6.802	2559.72	1598.37				Hs.373588	EST
38313_at	3.446	7.226	2950.33	911.5	2.958	6.802	4900.38	1149.02	ABCA2	NM_001606	Q9BZC7	Hs.94806	ATP-binding cassette, sub-family A, member 2
38285_at	3.652	7.075	2282.5	1133	3.038	6.806	934.818	252.685	CRYM	NM_001888	Q14894	Hs.924	crystallin, mu
36467_g_at	3.233	7.729	936	107.5	2.759	6.81	2021.39	263.411	DTNA	NM_001390	Q9Y4J8	Hs.336678	dystrobrevin, alpha isoform 1
33235_at	4.044	7.017	461.5	461.5	3.737	6.811	689.796	428.083	NAV3	NM_014903		Hs.174188	neuron navigator 3
40624_at	3.438	6.778	951.333	410	2.579	6.817	1702.72	222.067	OLIG2	NM_005806	Q13516	Hs.176977	oligodendrocyte lineage transcription factor 2
37942_at	3.607	6.31	365	227.5	3.5	6.818	131.267	43.999	GRCA	NM_014449		Hs.86122	protein 'A' isoform 1
36591_at	4.043	7.186	2366	2183.5	3.751	6.821	6646.66	4429.5	TUBA1	NM_006000	P05215	Hs.75318	tubulin, alpha 1
41430_at	4.195	8.007	2233.5	911	3.818	6.824	1689.75	1206.81	WDR7	NM_015285	Q9Y4E6	Hs.10881	WD repeat domain 7 protein, isoform 1
36903_at	3.427	6.752	884	369	3.134	6.828	492.225	122.212	TRIM9	NM_015163		Hs.75090	tripartite motif protein 9 isoform 1
38840_s_at	4.22	7.376	3591	3591	3.914	6.828	8171.05	7692.17	PFN2	NM_002628	P35080	Hs.91747	profilin 2 isoform b
1217_g_at	4.296	7.97	368	259.5	3.44	6.833	604.274	242.588	PRKCB1	NM_002738	P05127	Hs.77202	protein kinase C, beta 1
36453_at	4.056	7.445	820	565	3.111	6.833	3224.41	740.377	KIAA0711	NM_014867	O94819	Hs.5333	KIAA0711 gene product
388_at	4.406	8.59	558	334.5	4.314	6.837	10.059	10.059	PIK3R2	NM_005027	O00459	Hs.211586	phosphoinositide-3-kinase, regulatory subunit, polypeptide 2 (p85 beta)
39760_at	3.447	6.831	5232.33	2559.5	3	6.839	13628.7	3250.18	QKI			Hs.15020	homolog of mouse quaking QKI (KH domain RNA binding protein)
40483_at	3.897	7.029	527	394.5	3.565	6.858	127.053	44.423	CROC4	NM_006365		Hs.380027	transcriptional activator of the c-fos promoter
1213_at	4.113	7.15	373	373	3.582	6.859	458.329	258.165	SRPK2	NM_003138		Hs.78353	SFRS protein kinase 2
39584_at	3.824	6.824	400.5	318.5	3.236	6.861	651.731	190.997	CAMTA1			Hs.334700	Homo sapiens hypothetical protein SB141 mRNA, complete cds
41012_r_at	4.041	6.519	235.5	235.5	4.211	6.864	153.057	153.057	CGEF2	NM_007023		Hs.91971	cAMP-regulated guanine nucleotide exchange factor II
36924_r_at	3.076	7.092	3139	546.5	2.377	6.876	10754.4	931.693	SCG2	NM_003469	P13521	Hs.75426	secretogranin II precursor
37738_g_at	4.275	7.501	658.5	575	3.856	6.884	915.647	494.32	PCMT1	NM_005389	P22061	Hs.79137	protein-L-isoaspartate (D-aspartate) O-methyltransferase
39560_at	4.21	7.183	650	650	4.202	6.884	4971.83	4971.83	CBX6	NM_014292	O95503	Hs.107374	chromobox homolog 6
33550_at	3.294	6.436	764.5	217	1.779	6.887	1196.86	47.051	HTR2C	NM_000868	P28335	Hs.46362	5-hydroxytryptamine (serotonin) receptor 2C
34767_at	4.159	7.33	1063.5	995.5	3.861	6.887	3400.73	2816.41	MAP-1	NM_022151		Hs.24719	modulator of apoptosis 1
37446_at	4.111	7.42	649	648.5	3.65	6.892	1452.29	795.618	KIAA0443	NM_014710		Hs.113082	KIAA0443 gene product
32290_at	4.217	7.507	272	219.5	4.35	6.899	79.077	79.077	SCAMP1	NM_004866	O15126	Hs.31218	secretory carrier membrane protein 1 isoform 1
1657_at	4.246	6.973	129	129	3.5	6.9	157.714	36.473	PTPRR	NM_002849		Hs.198288	protein tyrosine phosphatase, receptor type, R isoform 1 precursor
38254_at	4.462	8.288	759.5	490.5	3.285	6.902	1038	247.817	KIAA0882			Hs.90419	KIAA0882 protein
33809_at	3.957	7.499	1212.33	501	3.404	6.906	4475.96	1141.19	GNAI1	NM_002069	P04898	Hs.203862	guanine nucleotide binding protein (G protein), alpha inhibiting activity polypeptide 1
35679_s_at	3.709	7.078	1655	701.5	2.448	6.908	978.803	88.318	DPP6	NM_001936	P42658	Hs.34074	dipeptidylpeptidase VI isoform 2
41124_r_at	3.61	7.348	3585	1113	2.996	6.909	8098.03	1498.43	ENPP2	NM_006209		Hs.174185	ectonucleotide pyrophosphatase/phosphodiesterase 2 (autotaxin)
36834_at	4.027	7.339	412	254.5	3.349	6.91	189.169	49.158	DKFZP564G202	NM_015529		Hs.6909	DKFZP564G202 protein
37265_at	3.537	7.4	1745.5	452	2.197	6.912	2628.66	246.926	KIAA0237	NM_014747		Hs.78748	KIAA0237 gene product
918_at	3.666	7.569	1737.67	487	2.882	6.915	6509.14	1067.38	SKI	NM_003036	P12755	Hs.2969	v-ski sarcoma viral oncogene homolog
40848_g_at	3.789	7.597	2493	574.5	3.451	6.935	8711.39	1922.63	KIAA0750	NM_014632		Hs.314434	KIAA0750 gene product
41036_at	4.137	8.111	2062.5	891.5	2.62	6.937	231.541	22.035	FLJ12242	NM_024681		Hs.94810	hypothetical protein FLJ12242
2086_s_at	3.964	7.45	2244.5	1197.5	3.464	6.938	6412.59	2513.6	SEC24C	NM_004922	P53992	Hs.81964	Sec24-related protein C
1134_at	4.426	8.183	1351	1136.5	3.894	6.94	126.457	90.862	ACK1	NM_005781		Hs.153937	activated p21cdc42Hs kinase
39579_at	3.037	7.427	2624	419	2.616	6.94	3420.55	491.167	CLDN10	NM_006984	P78369	Hs.26126	claudin 10
34924_at	4.051	6.819	329	284.5	3.671	6.951	91.715	25.453	KIF1B	NM_015074	O60333	Hs.375193	kinesin family member 1B
39382_at	3.956	7.365	2389.67	1758	3.643	6.951	9293.03	5689.19	TRIM2	NM_015271	Q9C040	Hs.12372	tripartite motif-containing 2
35674_at	3.566	7.557	1129.67	359.5	3.029	6.954	1921.35	522.024	PADI2	NM_007365	Q9Y2J8	Hs.33455	peptidyl arginine deiminase, type II
37640_at	4.174	7.595	1517.5	831.5	3.538	6.956	3477.4	1092.06	HPRT1	NM_000194	P00492	Hs.82314	hypoxanthine phosphoribosyltransferase 1
37736_at	4.289	7.53	1462.5	1462.5	3.896	6.957	4571.22	4169.43	PCMT1	NM_005389	P22061	Hs.79137	protein-L-isoaspartate (D-aspartate) O-methyltransferase
260_at	3.96	7.656	2920	1714.5	3.46	6.959	1551.34	613.332	QDPR	NM_000320	P09417	Hs.75438	quinoid dihydropteridine reductase
34889_at	4.276	7.407	1495	1495	4.132	6.961	3857.3	3857.3	ATP6V1A1	NM_001690	P38606	Hs.281866	ATPase, H+ transporting, lysosomal 70kD, V1 subunit A, isoform 1
35181_at	4.335	7.339	178	177	4.131	6.965	65.045	53.753	FLJ10849	NM_018243		Hs.8768	hypothetical protein FLJ10849
36192_at	4.177	7.531	2221	2024	3.714	6.969	6709.76	4524.07	KIAA0193	NM_014766	Q12765	Hs.75137	KIAA0193 gene product
976_s_at	4.404	7.779	319	263.5	3.984	6.971	231.723	123.623	MAPK1	NM_002745	P28482	Hs.324473	mitogen-activated protein kinase 1
37243_at	3.891	6.586	679	616	3.935	6.972	619.883	411.251	GUCY1B3	NM_000857	Q02153	Hs.77890	guanylate cyclase 1, soluble, beta 3
38042_at	4.287	7.392	701	701	3.858	6.973	417.634	295.552				Hs.367657	ESTs, Moderately similar to hypothetical protein FLJ20378 [Homo sapiens] [H.sapiens]
41434_at	4.278	7.297	242	242	3.969	6.973	148.057	102.267	FLJ12552	NM_022832		Hs.109268	hypothetical protein FLJ12552
33771_at	4.154	6.969	171	116	4.11	6.976	81.167	49.561	TA-LRRP	NM_015350		Hs.199243	T-cell activation leucine repeat-rich protein
36707_s_at	4.333	7.763	207	135.5	4.002	6.979	146.982	67.119	STK9	NM_003159	O76039	Hs.50905	serine/threonine kinase 9
330_s_at	4.209	7.663	1059	817	3.81	6.985	2887.01	1852.25	KIAA0806	NM_014813		Hs.24279	KIAA0806 gene product
35946_at	3.962	6.363	250	250	4.227	6.986	48.678	43.09	NEL1_HUMAN		Q92832	Hs.376489
41577_at	3.835	7.494	708	289.5	3.35	6.987	1847.02	548.533	PPP1R16B		Q96T49	Hs.45719	protein phosphatase 1, regulatory (inhibitor) subunit 16B
37537_at	4.268	7.737	351	304	3.623	6.99	734.592	308.577	ARFD1	NM_001656	P36406	Hs.792	ADP-ribosylation factor domain protein 1 isoform alpha
37657_at	3.954	7.028	1335	1124.5	3.914	6.99	909.274	452.95	PALM	NM_002579	O75781	Hs.78482	paralemmin
33108_i_at	3.541	9.229	398	20	3.296	6.991	82.647	17.628	SOX2		P48431	Hs.816	SRY (sex determining region Y)-box 2
39698_at	3.707	7.124	1565.5	790	3.306	6.991	4806.29	2016.08	LAGY	NM_032495		Hs.13775	lung cancer-associated Y protein
33475_at	3.814	6.231	284	284	4.028	6.992	58.918	50.508				Hs.302761	EST
36725_at	4.562	8.275	57	44	4.409	6.993	71.364	71.364	SCN2A2	NM_021007	Q99250	Hs.54499	sodium channel, voltage-gated, type II, alpha 2 polypeptide
40862_i_at	4.188	7.883	8278	5647	3.632	6.996	7148.16	3821.63	CKB	NM_001823	P12277	Hs.173724	brain creatine kinase
41790_at	4.141	7.487	525	496.5	3.804	6.999	1182.97	780.646	ALDH5A1	NM_001080	P51649	Hs.5299	aldehyde dehydrogenase 5 family, member A1 (succinate-semialdehyde dehydrogenase)
39441_at	4.042	7.639	3072.33	1679	3.543	7	6275.2	2393.55	LANCL1	NM_006055		Hs.13351	lanthionine synthetase C-like protein 1
235_at	3.256	7.206	1750	559.5	3.061	7.012	185.048	35.709	S100B	NM_006272	P04271	Hs.83384	S100 calcium-binding protein, beta
40571_at	4.351	7.528	158.5	152.5	4.074	7.014	312.404	191.984	MYO5A	NM_000259	Q9Y4I1	Hs.170157	myosin VA (heavy polypeptide 12, myoxin)
234_s_at	4.079	7.679	2021.5	936.5	3.635	7.015	11102.4	4088.72	PTN	NM_002825	P21246	Hs.44	pleiotrophin (heparin binding growth factor 8, neurite growth-promoting factor 1)
36469_at	3.763	6.651	336.333	239	2.669	7.015	203.397	21.147	DTNA	NM_001390	Q9Y4J8	Hs.336678	dystrobrevin, alpha isoform 1
37513_at	3.851	7.415	818	306	3.655	7.018	323.02	111.604	SCD	NM_005063	O00767	Hs.119597	stearoyl-CoA desaturase (delta-9-desaturase)
32254_at	4.286	7.694	6865	5528.5	3.962	7.02	11911.8	9391.81	VAMP2	NM_014232	P19065	Hs.194534	vesicle-associated membrane protein 2 (synaptobrevin 2)
35709_at	4.332	7.57	258.5	258.5	4.013	7.02	389.7	317.874	FLJ11149	NM_018339		Hs.37558	hypothetical protein FLJ11149
39326_at	4.164	7.648	1873	1475	3.99	7.034	939.34	593.33	ATP6V0A1	NM_005177	Q93050	Hs.267871	ATPase, H+ transporting, lysosomal V0 subunit a isoform 1
41396_at	4.396	8.257	817.667	647	3.566	7.034	763.079	341.093	CYLN2	NM_003388		Hs.104717	cytoplasmic linker 2 isoform 1
41123_s_at	3.664	7.302	5518.67	1945.5	3.034	7.039	24876.6	4290.7	ENPP2	NM_006209		Hs.174185	ectonucleotide pyrophosphatase/phosphodiesterase 2 (autotaxin)
31691_g_at	4.308	7.665	731.5	714	4.101	7.043	1674.78	1674.78	DHE4_HUMAN		P49448	Hs.355697
39273_at	3.997	7.16	300.5	163	2.125	7.05	532	25.032				Hs.349094	EST
35246_at	3.893	7.233	1612	932.5	3.459	7.051	3303.8	1224.7	TYRO3	NM_006293	Q06418	Hs.301	TYRO3 protein tyrosine kinase
32706_at	4.248	7.878	338.5	154	3.206	7.058	484.89	70.738	HIRA	NM_003325	P54198	Hs.172350	HIR (histone cell cycle regulation defective, S. cerevisiae) homolog A
41810_at	4.253	7.663	310	259.5	3.654	7.06	460.315	189.706	DKFZp434H1419			Hs.56876	hypothetical protein DKFZp434H1419
41435_at	4.006	7.226	724.5	509	1.892	7.064	613.676	34.433	PPFIA3			Hs.109299	protein tyrosine phosphatase, receptor type, f polypeptide (PTPRF), interacting protein (liprin), alpha 3
38690_at	3.921	7.645	6470.33	2613.5	3.164	7.066	27952.4	5992.23	C3orf4	NM_019895	Q9NY35	Hs.107393	chromosome 3 open reading frame 4
125_r_at	x	x	x	x	3.583	7.067	2399.55	538.301
41098_at	3.781	7.747	1801	606	2.683	7.067	3595.14	559.072	DAAM2			Hs.100113	EST, Weakly similar to diaphanous 2 isoform 156; Diaphanous, Drosophila, homolog of, 2; diaphanous (Drosophila, homolog) 2 [Homo sapiens] [H.sapiens]
36559_g_at	4.428	7.608	88	88	4.406	7.071	32.65	32.65	CACNB1	NM_000723	Q02641	Hs.635	calcium channel, voltage-dependent, beta 1 subunit
39790_at	4.108	7.574	4022.5	2609.5	3.843	7.073	11799.6	7575.09				Hs.374535	EST
35343_at	4.061	7.666	2766	1416.5	3.8	7.082	1287.92	823.114	GOT1	NM_002079	P17174	Hs.597	aspartate aminotransferase 1
33277_at	3.911	7.17	404.667	260	4.372	7.084	72.013	72.013	MTMR2	NM_016156	Q13614	Hs.181326	myotubularin-related protein 2
32531_at	3.957	7.425	2540	1732.5	3.666	7.087	9208.13	5593.56	GJA1	NM_000165	P17302	Hs.74471	connexin 43
39873_at	4.184	7.364	321.5	241	3.784	7.087	307.903	119.369	PCTK2	NM_002595	Q00537	Hs.183302	PCTAIRE protein kinase 2
36363_at	3.018	7.021	1396	305	2.059	7.093	5876.19	461.259	UGT8	NM_003360	Q16880	Hs.158540	UDP glycosyltransferase 8 (UDP-galactose ceramide galactosyltransferase)
40568_at	4.282	7.579	2265	2121.5	3.939	7.096	4628.69	2623.74	ATP6V1B2	NM_001693	P21281	Hs.1697	ATPase, H+ transporting, lysosomal 56/58kD, V1 subunit B, isoform 2
35846_at	4.243	7.708	1622.5	1361.5	4.077	7.1	2729.27	2488.75	NR1D1	NM_021724	P20393	Hs.276916	nuclear receptor subfamily 1, group D, member 1
32056_at	3.166	6.985	2311.33	738	3.033	7.103	6574.11	1714.08	PNUTL2	NM_004574	O43236	Hs.155524	peanut-like 2 isoform 1
36155_at	4.166	7.882	5282.5	2719.5	3.432	7.103	10885	3554.18	KIAA0275	NM_014767	Q92563	Hs.74583	KIAA0275 gene product
39967_at	4.364	7.889	1836	1285	3.845	7.103	3349.45	1607.69	LDOC1	NM_012317	O95751	Hs.45231	leucine zipper, down-regulated in cancer 1
32260_at	4.142	7.55	4771.67	4315	3.852	7.107	8322.15	6417.03	PEA15	NM_003768	Q15121	Hs.194673	phosphoprotein enriched in astrocytes 15
41866_s_at	4.169	8.084	683.5	286.5	4.156	7.107	22.669	17.681	DTNB	NM_021907	O60941	Hs.13451	dystrobrevin, beta isoform 1
996_at	3.399	6.975	1680.67	686	2.892	7.111	4137.35	709.716	FGF1	NM_000800	P05230	Hs.75297	fibroblast growth factor 1 (acidic) isoform 1 precursor
429_f_at	4.263	7.727	5171.5	4644	3.962	7.119	10342.3	8048.6	TUBB5	NM_006087	P04350	Hs.110837	tubulin, beta, 5
41028_at	4.049	7.285	408.5	259	3.234	7.12	244.765	42.082	RYR3		Q15413	Hs.9349	ryanodine receptor 3
33340_at	4.356	7.798	1942	1935	4.049	7.122	4331.02	4331.02	KIAA0438	NM_014819		Hs.279849	KIAA0438 gene product
37781_at	3.648	7.22	1918	546.5	1.618	7.136	651.225	18.415	NRXN2	NM_015080	Q9P2S2	Hs.124085	neurexin 2 isoform alpha-1 precursor
36556_at	4.298	7.427	191.5	168.5	4.42	7.139	78.914	78.914	KIAA0672	NM_014859		Hs.6336	KIAA0672 gene product
36740_at	4.238	7.479	128.5	79.5	4.398	7.142	25.512	25.512	DOC2A	NM_003586		Hs.355281	double C2-like domains, alpha
41474_at	4.2	7.715	644	348	3.487	7.146	2105.01	532.662	KIF2	NM_004520	O00139	Hs.113319	kinesin heavy chain member 2
38396_at	3.627	7.247	2607	1297.5	3.213	7.147	3811.35	932.609				Hs.82503	syntaphilin
38641_at	3.982	7.78	2816.33	1361.5	3.467	7.149	10798.4	3792.5	THG-1	NM_030935	Q9Y3Q8	Hs.102447	TSC-22-like
39336_at	4.484	8.058	3543.5	3543.5	4.155	7.149	6465.15	6151.67	ARF3	NM_001659	P16587	Hs.119177	ADP-ribosylation factor 3
39550_at	4.342	8.259	945.667	517	3.004	7.153	214.444	33.885	C1orf17	NM_015101		Hs.106794	chromosome 1 open reading frame 17
35401_s_at	4.025	8.424	183	49	4.364	7.156	79.618	79.618	MMP17	NM_016155	Q9ULZ9	Hs.159581	matrix metalloproteinase 17
714_at	4.275	7.158	384	384	4.408	7.159	25.476	25.476	RREB1	NM_002955		Hs.171942	ras responsive element binding protein 1
38045_at	3.655	6.604	453	424	3.239	7.162	407.352	161.364	CTNND2	NM_001332	Q9UQB3	Hs.80220	catenin (cadherin-associated protein), delta 2 (neural plakophilin-related arm-repeat protein)
36897_at	3.526	6.803	711.5	447	2.902	7.164	652.307	148.148	MLC1	NM_015166	Q15049	Hs.74518	megalencephalic leukoencephalopathy with subcortical cysts 1 gene product
1558_g_at	4.338	7.511	483	462	4.123	7.165	450.659	299.868	PAK1	NM_002576	Q13153	Hs.62402	p21-activated kinase 1
32104_i_at	4.36	8.543	1615.5	727	2.571	7.169	234.752	17.756	CAMK2G			Hs.12436	EST
41807_at	3.912	7.712	887.667	505.5	3.63	7.169	1533.14	871.153				Hs.349356	EST, Weakly similar to hypothetical protein FLJ12547 [Homo sapiens] [H.sapiens]
37341_at	4.351	7.695	1579	1579	4.137	7.174	1123.69	1123.69	GLUD1	NM_005271	P00367	Hs.77508	glutamate dehydrogenase 1
37053_at	4.082	7.264	648	505.5	2.836	7.178	187.681	25.264	ATP2B2	NM_001683		Hs.89512	ATPase, Ca++ transporting, plasma membrane 2
38167_at	2.898	6.862	1043	131	1.562	7.182	812.701	20.821	PPFIA4			Hs.153648	protein tyrosine phosphatase, receptor type, f polypeptide (PTPRF), interacting protein (liprin), alpha 4
32569_at	4.273	7.629	1771.5	1771.5	4.015	7.186	2884.14	2884.14	PAFAH1B1	NM_000430	P43034	Hs.77318	platelet-activating factor acetylhydrolase, isoform Ib, alpha subunit (45kD)
35829_at	4.197	7.469	1396.5	1396.5	3.837	7.19	2364.96	1889.18	IGSF4	NM_014333		Hs.70337	immunoglobulin superfamily, member 4
34445_at	4.251	7.594	915	728	3.907	7.191	1901.93	976.88	KIAA0471	NM_014857		Hs.242271	KIAA0471 gene product
36488_at	3.992	7.394	1422.33	961.5	3.574	7.194	915.657	359.181	EGFL5			Hs.5599	EGF-like-domain, multiple 5
41418_at	3.974	7.67	1285.5	534.5	3.282	7.202	236.619	50.488	LEC2	NM_014921		Hs.107054	lectomedin-2
40916_at	4.253	7.717	2049	2039	4.03	7.205	8255.16	8058.23	FLJ10097			Hs.184736	hypothetical protein FLJ10097
1206_at	3.949	6.633	414	414	4.296	7.207	26.045	26.045	CDK5	NM_004935	Q00535	Hs.166071	cyclin-dependent kinase 5
41107_at	3.609	6.246	737	514	4.008	7.207	209.309	81.044	SNPH	NM_014723	O15079	Hs.323833	syntaphilin
32076_at	3.95	7.478	1952	964	3.22	7.208	2292.98	534.669	DSCR1L1	NM_005822	Q14206	Hs.156007	Down syndrome critical region gene 1-like 1 protein
39227_at	4.105	7.02	265	211	2.641	7.208	360.312	26.683	PTPRT	NM_007050		Hs.225952	protein tyrosine phosphatase, receptor type, T isoform 2 precursor
40863_r_at	4.088	7.704	8533	5933.5	3.626	7.209	9819.45	4459.77	CKB	NM_001823	P12277	Hs.173724	brain creatine kinase
39388_at	4.209	7.546	951.5	892.5	3.957	7.21	1430.5	888.676	CAMK2G			Hs.12436	EST
37579_at	4.254	8.077	2398.33	1317	3.823	7.212	5433.2	3314.61	CYFIP2	NM_014376		Hs.258503	p53 inducible protein
32565_at	4.103	7.793	781	433.5	3.931	7.22	2135.55	1472.9	SMARCD3	NM_003078		Hs.71622	SWI/SNF-related matrix-associated actin-dependent regulator of chromatin d3
36159_s_at	4.211	7.638	2329	2148.5	3.961	7.225	12683.5	10809.2	PRNP	NM_000311	P04156	Hs.74621	prion protein
38462_at	4.251	7.62	899	899	4.111	7.226	3643.42	3643.42	NDUFA5	NM_005000		Hs.83916	NADH dehydrogenase (ubiquinone) 1 alpha subcomplex, 5
32444_at	4.319	8.104	4155.5	3244	3.929	7.227	15675.7	10518	RPL26	NM_000987	Q02877	Hs.91379	ribosomal protein L26
36250_at	4.383	8.267	718.5	565.5	4.206	7.229	597.263	498.216				Hs.323815	Homo sapiens, clone IMAGE:4179671, mRNA, partial cds
40567_at	4.116	7.825	8274	5481.5	3.804	7.233	42061.6	24994.7
41279_f_at	4.167	8.264	5948.5	1706	3.7	7.233	67.778	30.464	MAPK8IP1	NM_005456	Q9UQF2	Hs.234249	mitogen-activated protein kinase 8 interacting protein 1
35761_at	4.229	7.518	999	989.5	4.005	7.235	2160.65	1603.42	AASDHPPT	NM_015423		Hs.64595	aminoadipate-semialdehyde dehydrogenase-phosphopantetheinyl transferase
1606_at	4.298	8.262	333	183	4.142	7.238	289.616	256.261	EPHA4	NM_004438	P54764	Hs.73964	EphA4
35627_at	3.766	7.815	3131	628.5	2.91	7.243	6449.62	652.933	SNTA1	NM_003098	Q13424	Hs.31121	acidic alpha 1 syntrophin
36627_at	4.128	7.9	7298	4793	3.887	7.246	26778.7	20652.6	SPARCL1	NM_004684	Q14515	Hs.75445	SPARC-like 1
1566_at	4.428	8.171	240	178.5	4.485	7.258	67.801	67.801	NCAM1	NM_000615	P13591	Hs.167988	neural cell adhesion molecule 1
41688_at	3.663	7.547	1731.67	460.5	2.999	7.261	3355.12	454.526	TM4SF11	NM_015993	Q9Y342	Hs.12701	plasmolipin
34820_at	3.756	7.491	2838.5	1201	3.362	7.263	17502.8	4651	PTN	NM_002825	P21246	Hs.44	pleiotrophin (heparin binding growth factor 8, neurite growth-promoting factor 1)
1130_at	4.396	7.273	1560	1560	4.304	7.265	1166.56	1166.56	MAP2K1	NM_002755	Q02750	Hs.3446	mitogen-activated protein kinase kinase 1
36278_at	4.326	7.86	220.5	186.5	3.747	7.266	251.704	70.265	MAP3K10	NM_002446	Q02779	Hs.30223	mitogen-activated protein kinase kinase kinase 10
33426_at	2.484	6.913	6389	612	1.778	7.272	29724.9	1081.21	CHGB	NM_001819	P05060	Hs.2281	chromogranin B precursor
38592_s_at	4.437	8.027	1704.5	1205	3.854	7.272	979.113	395.316	KIAA0284			Hs.182536	EST, Weakly similar to T00095 hypothetical protein KIAA0470 - human [H.sapiens]
40779_at	4.255	7.565	718	718	3.971	7.272	2607.82	1996.69	KIFAP3	NM_014970	Q92845	Hs.171374	kinesin-associated protein 3
41544_at	4.149	7.376	622	466	3.715	7.272	1281.92	505.87	SNK	NM_006622	Q9NYY3	Hs.3838	serum-inducible kinase
33678_i_at	4.282	7.807	8432	7495.5	4.031	7.273	20085.3	16973.9
38370_at	3.599	7.172	2258	552	1.737	7.274	7865.11	231.284				Hs.82141	EST
32970_f_at	4.152	7.748	1741	972.5	4.03	7.275	1296.22	660.533	HABP4	NM_014282		Hs.301839	hyaluronan binding protein 4
33576_at	3.871	6.773	385	316.5	4.01	7.275	98.662	50.289	KIAA0918		O94991	Hs.58009	KIAA0918 protein
34657_at	4.181	7.586	1325.5	1019	3.893	7.279	3345.25	1850.42	AKAP11	NM_016248	Q9UKA4	Hs.232076	A kinase (PRKA) anchor protein 11 isoform 1
40235_at	4.356	8.057	845	664	3.887	7.281	50.921	28.761	ACK1	NM_005781		Hs.153937	activated p21cdc42Hs kinase
37948_at	4.312	7.487	220	220	4.381	7.285	143.836	143.836	ATP6V1C1	NM_001695	P21283	Hs.86905	ATPase, H+ transporting, lysosomal 42kD, V1 subunit C, isoform 1
41246_at	3.954	7.826	6037.5	2096.5	3.419	7.285	9491.77	2551.9	SERPINE2	NM_006216	P07093	Hs.21858	serine (or cysteine) proteinase inhibitor, clade E (nexin, plasminogen activator inhibitor type 1), member 2
37880_at	1.083	8.699	18850.5	110.5	1.026	7.287	22538.4	332.75	AGXT	NM_000030	P21549	Hs.144567	alanine-glyoxylate aminotransferase
38888_at	3.791	6.805	398	318.5	4.101	7.287	163.624	92.55	LGI1	NM_005097		Hs.194704	leucine-rich, glioma inactivated 1 precursor
39118_at	4.403	7.831	951	951	4.08	7.296	1372.41	1372.41	DNAJA1	NM_001539	P31689	Hs.94	DnaJ (Hsp40) homolog, subfamily A, member 1
40607_at	4.025	7.721	5579	3129	3.635	7.303	22759.6	9721.77	DPYSL2	NM_001386	Q16555	Hs.173381	dihydropyrimidinase-like 2
684_at	2.746	6.994	9988	1092.5	1.893	7.304	8441.82	272.901	AGT	NM_000029	P01019	Hs.3697	angiotensinogen precursor
39011_at	4.497	8.174	904.5	904.5	4.316	7.305	1025.2	1025.2	ENSA	NM_004436		Hs.111680	endosulfine alpha
38629_at	3.547	6.236	526	360.5	3.078	7.307	91.329	14.247	MAPT	NM_005910	P10636	Hs.101174	microtubule-associated protein tau isoform 2
34918_at	4.223	6.901	442	442	4.485	7.313	31.741	31.741	SCN2B	NM_004588	O60939	Hs.129783	sodium channel, voltage-gated, type II, beta polypeptide
39537_at	4.301	7.717	1007.5	953	3.964	7.313	1144.26	696.672	PEAS	NM_057161	Q99523	Hs.281706	testis intracellular mediator protein
37249_at	3.812	7.758	1738.5	387.5	2.528	7.316	4055.84	275.084	PDE8B		O95263	Hs.78106	phosphodiesterase 8B
34873_at	4.105	7.542	1086.5	1086.5	3.797	7.318	2001.23	1559.34	NEBL	NM_006393	O76041	Hs.5025	nebulette
37237_at	4.267	7.339	524	524	4.007	7.324	193.079	73.05	AP3M2	NM_006803	P53677	Hs.77770	adaptor-related protein complex 3, mu 2 subunit
1452_at	4.353	7.628	1511	1273.5	4.088	7.325	4316.24	1970.19	LMO4	NM_006769	O00158	Hs.3844	LIM domain only 4
41318_g_at	3.824	6.923	595	331.5	4.248	7.326	125.305	91.822	RAP2A	NM_021033	P10114	Hs.355373	RAP2A, member of RAS oncogene family
32538_at	2.673	7.099	25337	2611.5	2.404	7.327	50846.9	3712.17	Z121_HUMAN		P58317	Hs.356450	EST, Highly similar to A46017 zinc finger protein ZNF121 - human (fragment) [H.sapiens]
39175_at	4.167	7.775	1396	1206	4.015	7.328	2156.99	1815.21	PFKP	NM_002627	Q01813	Hs.99910	phosphofructokinase, platelet
36318_at	4.121	6.408	214.5	214.5	4.387	7.329	49.334	49.334	NTT73	NM_018057	Q9H2J7	Hs.44424	homolog of rat orphan transporter v7-3
36151_at	4.27	8.083	5682	2488	3.761	7.332	18569.6	4980.85	PLD3	NM_012268		Hs.74573	similar to vaccinia virus HindIII K4L ORF
33854_at	4.094	7.168	816	816	4.003	7.335	985.358	880.77	ATP6V1D	NM_015994	Q9Y5K8	Hs.272630	ATPase, H+ transporting, lysosomal 34kD, V1 subunit D
41604_at	4.48	8.051	974	974	4.118	7.339	715.133	688.609				Hs.11506	EST, Weakly similar to I37275 death-associated protein kinase (EC 2.7.1.-) - human [H.sapiens]
456_at	4.076	7.505	815	600.5	4.013	7.34	2048.68	1468.1	SMARCD3	NM_003078		Hs.71622	SWI/SNF-related matrix-associated actin-dependent regulator of chromatin d3
37409_at	4.306	7.67	288	274.5	4.05	7.341	238.358	180.425	SRPK2	NM_003138		Hs.78353	SFRS protein kinase 2
34520_at	3.377	6.897	967.5	361.5	2.868	7.344	1453.13	236.911	HCN2	NM_001194		Hs.124161	hyperpolarization activated cyclic nucleotide-gated potassium channel 2
823_at	4.421	8.064	698.5	647	3.934	7.349	179.523	95.401	CX3CL1	NM_002996	P78423	Hs.80420	chemokine (C-X3-C motif) ligand 1
2053_at	4.267	8.044	1064.5	683	3.798	7.358	2494.93	1232.44	CDH2	NM_001792	P19022	Hs.161	cadherin 2, type 1 preproprotein
35954_at	3.593	6.449	592.5	253.5	1.839	7.36	945.004	26.822	PDYN	NM_024411	P01213	Hs.22584	prodynorphin
34200_at	4.062	7.148	397	340	4.114	7.37	157.088	120.518	CLCN6	NM_001286	P51797	Hs.211614	chloride channel 6 isoform ClC-6a
32602_at	3.948	7.319	858.5	509	3.729	7.373	493.385	200.071	RAP1GDS1	NM_021159		Hs.7940	RAP1, GTP-GDP dissociation stimulator 1
37821_at	3.018	6.951	4530	1068.5	2.572	7.376	10131.3	1004.48	BCAS1	NM_003657	O75363	Hs.129057	breast carcinoma amplified sequence 1
36965_at	4.14	7.718	1413	1116.5	3.793	7.383	5334.49	3044.28	ANK3	NM_001149	Q12955	Hs.75893	ankyrin 3 isoform 2
32889_at	4.148	8.112	445.5	180.5	3.221	7.39	474.914	103.23	MGC26655	NM_138290		Hs.211388	hypothetical protein MGC26655
185_at	4.139	8.006	1220.5	455.5	2.796	7.393	838.185	69.307	NOVA1	NM_002515	P51513	Hs.214	neuro-oncological ventral antigen 1 isoform 1
39701_at	3.613	7.508	3863.6	1375.5	3.358	7.402	10504.5	3860.58	PEG3		Q9NZV7	Hs.139033
36459_at	4.394	8.309	1032	617.5	3.159	7.406	696.079	74.665	ENPP4	NM_014936		Hs.54037	ectonucleotide pyrophosphatase/phosphodiesterase 4 (putative function)
39745_at	4.237	7.446	217.5	204.5	3.842	7.407	96.339	39.283	OPA1	NM_015560	O60313	Hs.147946	optic atrophy 1 isoform 1
33736_at	4.46	8.357	587	456.5	3.785	7.408	445.064	150.588	STOML1	NM_004809		Hs.194816	stomatin (EPB72)-like 1
36158_at	4.273	7.776	1299.5	1105	4.063	7.409	1912.36	1329.48	SLC4A5	NM_021196	Q14203	Hs.321127	sodium bicarbonate transporter 4 isoform a
32141_at	4.253	7.246	279.5	199.5	3.304	7.411	77.893	9.232	POPX1	NM_014906		Hs.166351	partner of PIX 1
38716_at	4.093	8.241	3795	849.5	1.729	7.415	3875.97	118.111	CAMKK2	NM_006549		Hs.108708	calcium/calmodulin-dependent protein kinase kinase 2, beta isoform 1
237_s_at	4.477	8.034	758	699	3.986	7.426	526.566	232.428	PPP2CA	NM_002715	P05323	Hs.91773	protein phosphatase 2 (formerly 2A), catalytic subunit, alpha isoform
35962_at	4.011	6.429	193	193	3.745	7.432	94.739	22.488	SAST			Hs.227489	syntrophin associated serine/threonine kinase
35147_at	3.682	7.789	2516	504.5	1.913	7.433	637.893	21.026	MCF2L		O15068	Hs.25515	hypothetical protein MGC2780
40166_at	4.199	7.068	197	197	4.157	7.433	404.058	278.276	SBA2	NM_018639	Q9NYS7	Hs.136644	CS box-containing WD protein
34688_at	4.33	7.727	1130	911.5	4.002	7.44	1985.09	989.084	KIAA1078			Hs.23585	KIAA1078 protein
39557_at	4.539	8.309	575	575	4.232	7.44	490.305	466.072				Hs.295963	Homo sapiens, clone MGC:27123 IMAGE:4793294, mRNA, complete cds
33084_at	4.388	7.538	237.5	215.5	4.512	7.441	97.232	97.232	CPLX2	NM_006650	Q13329	Hs.321567	complexin 2
1557_at	4.078	6.644	201.5	196.5	4.279	7.443	63.774	38.799	PAK1	NM_002576	Q13153	Hs.62402	p21-activated kinase 1
40495_at	4.12	7.356	281	190	3.594	7.443	116.452	28.283	CBCIP2	NM_032831		Hs.289053	CAP-binding protein complex interacting protein 2
41759_at	4.363	7.865	2034	2034	4.18	7.453	5693.36	5165.25	TCEB1L		P34991	Hs.171626	transcription elongation factor B (SIII), polypeptide 1-like
33705_at	3.908	7.426	809.333	449	3.491	7.454	1477.87	480.86	PDE4B	NM_002600	Q07343	Hs.188	phosphodiesterase 4B, cAMP-specific (phosphodiesterase E4 dunce homolog, Drosophila)
33881_at	4.176	7.764	903	638	3.925	7.456	3170.4	1708.71	FACL3	NM_004457	O95573	Hs.268012	long-chain fatty-acid-Coenzyme A ligase 3
33728_at	4.123	7.416	1816.5	1106	4.063	7.458	260.303	127.436	BSN			Hs.194684	bassoon (presynaptic cytomatrix protein)
38062_at	4.193	7.928	1895	845.5	3.427	7.458	1176.7	252.242	GFR	NM_012294		Hs.80620	guanine nucleotide exchange factor for Rap1; M-Ras-regulated GEF
35733_at	4.332	8.158	2384.5	1321	3.725	7.459	1872.85	693.821	ACTR2	NM_005722	O15142	Hs.42915	actin-related protein 2
39777_at	4.322	7.853	1397	1016	4.067	7.462	4277.81	2367.72				Hs.376563
34803_at	4.478	8.051	648.5	648.5	4.132	7.465	474.775	450.962	USP12		O75317	Hs.42400	ubiquitin specific protease 12
37866_at	4.286	8.805	145.5	42	4.499	7.465	28.85	28.85				Hs.140833	EST
33206_at	4.055	7.517	1193.5	659	3.577	7.466	829.453	202.783	SUPT3H	NM_003599	O75486	Hs.380844	suppressor of Ty 3 homolog
35771_at	4.387	7.919	1137	799.5	4.162	7.466	212.793	124.685	DEAF1	NM_021008	O75398	Hs.6574	deformed epidermal autoregulatory factor 1
33647_s_at	4.107	8.65	8661.5	2881.5	2.186	7.467	1701.94	62.008	GM2A	NM_000405	P17900	Hs.289082	GM2 ganglioside activator protein precursor
162_at	4.542	8.408	4112.5	4112.5	4.166	7.473	2577.53	2062.91	USP11	NM_004651	P51784	Hs.171501	ubiquitin specific protease 11
35457_at	2.76	9.072	934.5	20	1.942	7.473	1640.61	49.61	CART	NM_004291	Q16568	Hs.1707	cocaine- and amphetamine-regulated transcript
32218_at	4.4	8.094	2550	2132.5	3.975	7.478	3791.17	2099.48				Hs.188882	EST
31497_at	3.994	8.456	2584.5	465	3.755	7.483	1610.95	465.108	GAGE2	NM_001472	Q13066	Hs.367724	G antigen 2
34528_at	3.658	8.009	465.5	61.5	3.289	7.483	1344.15	154.748				Hs.12513	EST
38263_at	3.75	7.446	400.5	111.5	2.314	7.483	902.97	44.254	RYR2		Q92736	Hs.90821	ryanodine receptor 2 (cardiac)
32026_s_at	4.337	7.626	1505	1241	4.182	7.486	641.865	371.417				Hs.373588	EST
32646_at	4.172	7.216	689.5	689.5	4.246	7.489	168.344	121.338	KIAA0449	NM_017596		Hs.169182	hypothetical protein DKFZp434J212
38279_at	4.084	7.907	543.5	271	3.339	7.499	537.475	110.465	GNAZ	NM_002073	P19086	Hs.92002	guanine nucleotide binding protein, alpha z polypeptide
1256_at	3.426	6.38	800.667	361	3.104	7.5	313.687	31.561	PTPRD	NM_002839	P23468	Hs.158112	protein tyrosine phosphatase, receptor type, D isoform 1 precursor
38411_at	4.198	8.018	1152	776.5	3.768	7.503	1706.15	895.645				Hs.82845	EST
41142_at	4.234	7.374	449	449	4.238	7.503	60.033	58.403	OXCT	NM_000436	P55809	Hs.177584	3-oxoacid CoA transferase precursor
35649_at	4.12	7.399	257	201.5	4.166	7.505	246.891	175.435	CDO1	NM_001801	Q16878	Hs.3229	cysteine dioxygenase, type I
1797_at	4.381	7.856	473.5	447	3.888	7.507	114.113	52.518	CDKN2D	NM_001800	P55273	Hs.29656	cyclin-dependent kinase inhibitor 2D
887_at	4.175	7.84	1342	1057	3.131	7.508	25.001	4.838	LASS1	NM_021267	P27539	Hs.348258	longevity assurance gene 1
35633_at	3.943	7.557	1073.5	565	3.4	7.511	1043.99	213.669	ELMO1	NM_014800	Q92556	Hs.31463	engulfment and cell motility 1 isoform 1
955_at	4.41	8.162	3460	3156	4.251	7.515	12453.2	12453.2	PTOV1	NM_017432		Hs.19555	prostate tumor over expressed gene 1
39422_at	4.257	8.073	554.5	285.5	3.567	7.518	258.9	68.653	PDE4DIP	NM_014644		Hs.265848	phosphodiesterase 4D interacting protein (myomegalin)
41457_at	4.359	8.148	405	318	4.085	7.52	343.66	226.399	KIAA0423			Hs.111373	KIAA0423 protein
32238_at	4.041	7.85	2341.33	1123.5	3.841	7.523	1886.08	782.182	BIN1	NM_004305	O00499	Hs.193163	bridging integrator 1 isoform 8
35115_at	3.445	7.496	485.5	66	3.017	7.523	436.202	37.723	CDH22	NM_021248	Q9UJ99	Hs.264157	cadherin 22 precursor
40472_at	3.843	8.286	521	127	3.965	7.525	2211.56	1067.74				Hs.352614	EST, Weakly similar to hypothetical protein FLJ20481 [Homo sapiens] [H.sapiens]
41047_at	4.331	8.108	2386	1302.5	3.961	7.526	4233.76	1513.96	C9orf16	NM_024112		Hs.95867	chromosome 9 open reading frame 16
40839_at	4.201	8.056	964	514.5	3.489	7.532	1273.38	364.499	UBL3	NM_007106		Hs.173091	ubiquitin-like 3
36211_at	4.393	8.275	1311.5	992	4.06	7.539	889.72	496.876	BCL2L2	NM_004050	Q92843	Hs.75244	BCL2-like 2 protein
39685_at	4.454	8.057	1376	1376	4.259	7.54	2116.19	2116.19	E46L	NM_013236	Q9UBB4	Hs.13493	like mouse brain protein E46
35741_at	4.25	7.79	2784	1908.5	4.077	7.541	6061.99	3604.87	PIP5K2B	NM_003559		Hs.6335	phosphatidylinositol-4-phosphate 5-kinase type II beta isoform a
31900_at	3.758	5.797	304	304	4.157	7.542	333.896	166.015	KCNAB2	NM_003636	Q13303	Hs.298184	potassium voltage-gated channel, shaker-related subfamily, beta member 2
33327_at	3.465	7.383	3214	814.5	2.469	7.543	9512.63	666.848	C11orf9	NM_013279		Hs.184640	chromosome 11 open reading frame 9
33450_at	3.814	6.878	339.5	209.5	3.515	7.547	85.905	12.925	ACTL6	NM_016188	O94805	Hs.259831	BAF53b
1314_at	4.411	8.126	709.5	709.5	4.132	7.549	836.102	717.429	PSMD1	NM_002807	Q99460	Hs.3887	proteasome 26S non-ATPase subunit 1
33011_at	4.486	8.132	731.5	695.5	4.074	7.551	63.356	24.098	NTSR2	NM_012344	O95665	Hs.131138	neurotensin receptor 2
36121_at	3.858	7.356	565.333	301	3.853	7.552	53.998	16.579	EPN2	NM_014964		Hs.7407	epsin 2 isoform b
1251_g_at	3.758	7.555	2207	909	2.906	7.554	1040.47	155.037	RAP1GA1	NM_002885	P47736	Hs.75151	RAP1, GTPase activating protein 1
35266_at	4.428	8.186	2061	1499	4.103	7.554	3153.89	1939.59	BLCAP	NM_006698	O60629	Hs.5300	bladder cancer associated protein
34730_g_at	4.035	7.647	768	558.5	4.111	7.555	841.732	605.087	TRO	NM_016157	Q12816	Hs.259802	trophinin
36671_at	4.272	7.849	651	454	4.173	7.555	565.005	565.005	ASNS	NM_001673	P08243	Hs.75692	asparagine synthetase
36544_at	4.393	8.086	593	353.5	2.954	7.556	274.873	26.592				Hs.6220	EST
39878_at	3.205	7.541	1564	311	2.795	7.557	4861.54	571.736	PCDH9	NM_020403		Hs.12450	protocadherin 9 precursor
35785_at	4.339	7.922	2256.5	2167.5	4.07	7.559	5692.22	4012.12	GABARAPL1	NM_031412		Hs.336429	GABA(A) receptor-associated protein like 1
635_s_at	4.063	8.274	621	174.5	3.675	7.562	273.203	69.829	PPP2R5B	NM_006244	Q15173	Hs.75199	protein phosphatase 2, regulatory subunit B (B56), beta isoform
39147_g_at	4.471	8.26	946	946	3.988	7.563	701.79	471.842	ATRX	NM_000489	P46100	Hs.96264	transcriptional regulator ATRX isoform 1
362_at	3.752	7.639	2197.5	531	2.499	7.564	1589.77	95.338	PRKCZ	NM_002744	Q05513	Hs.78793	protein kinase C, zeta
41126_at	4.465	7.867	624.5	624.5	4.321	7.566	436.066	403.619				Hs.374464
40165_at	4.28	8.11	1052	778.5	3.89	7.569	2434.26	1370.19	SE20-4	NM_022117		Hs.136164	cutaneous T-cell lymphoma-associated tumor antigen se20-4
33357_at	4.395	7.924	1805	1740	4.21	7.57	4532.66	3823	NCKAP1	NM_013436	Q9Y2A7	Hs.278411	NCK-associated protein 1
40504_at	4.104	7.548	1667.33	1192	3.905	7.571	2055.99	1116.65	PON2	NM_000305	Q15165	Hs.169857	paraoxonase 2
36254_at	2.552	6.499	2176	287.5	1.308	7.574	9074.63	174.037	TAC1	NM_003182	P20366	Hs.2563	tachykinin 1 precursor isoform beta
555_at	4.053	7.369	881.5	581.5	3.772	7.575	917.151	218.966	RAB40B	NM_006822		Hs.302498	RAB40B, member RAS oncogene family
39602_at	4.238	7.135	264	264	4.423	7.577	75.206	75.206	MYRIP	NM_015460		Hs.26970	myosin VIIA and Rab interacting protein
34907_at	4.488	8.993	1539.67	779	3.475	7.579	90.889	13.917	AATK			Hs.128316
1333_f_at	3.865	7.266	579.5	260	3.14	7.58	97.596	8.595	BCR	NM_004327	P11274	Hs.234799	breakpoint cluster region isoform 1
39989_at	4.442	8.287	266	185.5	4.005	7.58	127.946	41.909	RAGB	NM_006064		Hs.50282	GTP-binding protein ragB short isoform
34573_at	4.555	8.507	933.5	803	4.556	7.582	6.954	6.954	EFNA3	NM_004952	P52797	Hs.37054	ephrin-A3
41537_r_at	4.211	8.176	1538.5	724.5	4.484	7.584	17.903	17.903
33358_at	4.17	8.124	1367.5	470	3.267	7.586	4061.04	475.428	KIAA1157			Hs.21894	KIAA1157 protein
40350_at	3.94	7.315	325	144	4.022	7.59	79.418	36.936				Hs.376637
34725_at	4.311	9.044	270.5	79	3.875	7.591	175.296	39.167				Hs.376175
35304_at	4.344	7.768	1213.5	1007	4.146	7.597	739.415	580.036	RAB6A	NM_002869	P20340	Hs.5636	RAB6A, member RAS oncogene family
35177_at	4.277	8.023	902	651.5	3.905	7.599	1490.44	739.241	KIAA0725			Hs.26450	KIAA0725 protein
39835_at	3.939	7.508	880	463.5	3.498	7.601	1834.85	337.993	SBF1		O95248	Hs.112049	SET binding factor 1
39288_at	3.168	7.107	1779	300.5	3.773	7.605	195.552	39.886	NECL1	NM_021189		Hs.6164	nectin-like protein 1
36608_at	4.372	8.132	4841	3606	4.127	7.608	17970.2	11135.5	MDH1	NM_005917	P40925	Hs.75375	cytosolic malate dehydrogenase
39070_at	4.35	8.154	3404	2815.5	4.098	7.608	3449.83	2844.3	FSCN1	NM_003088	Q16658	Hs.118400	fascin 1
32685_at	4.059	7.904	325.5	147	3.891	7.611	99.019	25.662	RALGPS1A	NM_014636		Hs.374518	Ral guanine nucleotide exchange factor RalGPS1A
1235_at	4.507	8.187	3676	3676	4.31	7.615	4704.87	4704.87	YWHAZ	NM_003406	P29312	Hs.75103	tyrosine 3/tryptophan 5 -monooxygenase activation protein, zeta polypeptide
41385_at	3.979	7.651	2552.5	1605	3.755	7.615	4659.27	2121.5	EPB41L3	NM_012307	Q9Y2J2	Hs.103839	erythrocyte membrane protein band 4.1-like 3
35747_at	4.435	8.136	2881	2786.5	4.199	7.619	10094.1	7336.09	SDFR1	NM_012428		Hs.6354	stromal cell derived factor receptor 1 isoform b
40740_at	4.268	8.346	1419.5	415.5	1.72	7.62	2473.41	55.962	PAX6	NM_000280	P26367	Hs.89506	paired box gene 6 isoform a
36572_r_at	4.396	7.944	3569	3070	4.214	7.621	5490	3793.04	ARL6IP	NM_015161	Q15041	Hs.75249	ADP-ribosylation factor-like 6 interacting protein
37489_s_at	3.549	7.578	2817	481.5	2.884	7.622	994.99	71.314	SLC4A3	NM_005070	P48751	Hs.1176	solute carrier family 4, anion exchanger, member 3
36422_s_at	3.304	7.784	1050	128	2.463	7.623	668.155	32.031	CHRD		Q9H2X0	Hs.166186	chordin
40167_s_at	4.37	8.036	1048	895.5	4.04	7.625	1504.81	903.276	SBA2	NM_018639	Q9NYS7	Hs.136644	CS box-containing WD protein
40400_at	3.691	7.37	750.5	338	3.138	7.629	430.51	78.514	ADORA1	NM_000674	P30542	Hs.77867	adenosine A1 receptor
871_s_at	4.213	8.112	537.5	221	4.17	7.63	96.018	45.391	HLF	NM_002126	Q16534	Hs.250692	hepatic leukemia factor
33241_at	3.807	7.498	522	252.5	3.156	7.632	1050.81	206.984	KIAA0626	NM_021647		Hs.178121	KIAA0626 gene product
34772_at	3.731	7.33	802.5	386	2.93	7.632	556.702	81.374	CORO2B	NM_006091	Q9UQ03	Hs.24907	coronin, actin binding protein, 2B
1565_s_at	4.543	8.515	962.5	763	4.218	7.633	994.658	500.021	GRB2	NM_002086	P29354	Hs.381152	growth factor receptor-bound protein 2
1650_g_at	3.604	8.453	438.333	56.5	4.149	7.635	366.075	249.943	C20orf16	NM_019025		Hs.92374	chromosome 20 open reading frame 16
34676_at	4.271	7.653	602.333	527.5	4.043	7.635	1040.37	512.071	CENTG2	NM_014914		Hs.159377	centaurin, gamma 2
32173_at	3.802	7.985	3302.33	683	3.46	7.638	3569.41	606.325	UK114	NM_005836	P52758	Hs.18426	translational inhibitor protein p14.5
39523_at	4.115	7.744	523.667	301.5	3.901	7.638	227.984	73.66	NPEPL1	NM_024663		Hs.71746	aminopeptidase-like 1
40786_at	4.425	8.159	741	741	4.23	7.643	747.308	747.308	PPP2R5C	NM_002719	Q13362	Hs.171734	protein phosphatase 2, regulatory subunit B (B56), gamma isoform
645_at	3.364	7.765	1773.33	325.5	2.837	7.643	3539.73	347.178	HSPA2	NM_021979	P54652	Hs.75452	heat shock 70kDa protein 2
40831_at	4.317	7.882	704.667	665	4.053	7.647	1630.89	1072.06	DKFZP586B0923	NM_015634		Hs.172854	DKFZP586B0923 protein
39150_at	4.354	8.022	1308	1187	4.296	7.651	2551.45	2551.45	RNF11	NM_014372	Q9Y3C5	Hs.96334	ring finger protein 11
216_at	4.145	8.209	21527	9559.5	3.735	7.654	18604.4	8113.97	PTGDS	NM_000954	P41222	Hs.8272	prostaglandin D2 synthase 21kDa (brain)
38264_at	4.306	8.18	247	146	4.258	7.655	50.94	34.085	RABIF	NM_002871	P47224	Hs.90875	RAB interacting factor
32316_s_at	4.292	8.037	5677	4600	4.077	7.657	20809	16038.4	HSPCA	NM_005348	P07900	Hs.289088	heat shock 90kDa protein 1, alpha
40784_at	4.362	9.464	195	55	4.078	7.657	363.305	221.558	PPP2R5C	NM_002719	Q13362	Hs.171734	protein phosphatase 2, regulatory subunit B (B56), gamma isoform
41089_at	4.496	8.206	376.5	334.5	4.561	7.658	17.904	17.904	ATP2B4	NM_001684	P23634	Hs.343522	ATPase, Ca++ transporting, plasma membrane 4
33442_at	3.901	7.857	1247	579	3.451	7.66	3787.85	1070.95	KIAA0367			Hs.23311	KIAA0367 protein
34842_at	4.403	8.252	6108	4943	4.205	7.66	16420.1	11972.4	SNRPN	NM_003097	P14648	Hs.48375	small nuclear ribonucleoprotein polypeptide N
41686_s_at	4.023	7.947	1496	400.5	1.4	7.66	2150.54	37.011				Hs.337629	EST
41498_at	4.48	8.308	5178.5	3903.5	4.167	7.665	10956.1	6667.55	CLSTN1	NM_014944	O94985	Hs.29665	calsyntenin 1
38774_at	4.383	8.28	520.5	395	4.089	7.671	628.6	366.554	STX7	NM_003569	O15400	Hs.8906	syntaxin 7
41421_at	4.351	8.257	1618.5	735.5	3.683	7.671	2358.09	636.597	CAMTA2	NM_015099		Hs.107362	calmodulin binding transcription activator 2
33910_at	3.696	7.563	655	311	3.138	7.675	3215.63	615.894				Hs.323079	EST
41254_at	4	7.467	378	191	2.976	7.675	470.963	43.354				Hs.256398	EST
34342_s_at	3.412	7.646	7147.33	2287	3.127	7.676	31579.2	6501.92	SPP1	NM_000582	P10451	Hs.313	secreted phosphoprotein 1 (osteopontin, bone sialoprotein I, early T-lymphocyte activation 1)
171_at	4.296	7.932	731	584	4.085	7.677	1887.05	1327.37	VBP1	NM_003372	Q15765	Hs.198307	von Hippel-Lindau binding protein 1
37069_at	4.309	7.252	118.5	118.5	4.404	7.678	132.237	88.595	DGCR5			Hs.335328	ESTs
1252_at	4.285	7.991	2424	1972	4.001	7.686	5505.24	3574.32	DP1	NM_005669	Q00765	Hs.178112	DNA segment, single copy probe LNS-CAI/LNS-CAII (deleted in polyposis
36175_s_at	4.169	7.334	500	430.5	4.097	7.686	1128.58	719.303	HIVEP2	NM_006734	P31629	Hs.75063	human immunodeficiency virus type I enhancer binding protein 2
32539_at	4.56	9.01	352.5	224	4.15	7.689	671.706	547.645	COP9	NM_006710		Hs.75193	COP9 homolog
818_s_at	4.239	7.755	530	490.5	4.054	7.691	592.008	429.932	ATRX	NM_000489	P46100	Hs.96264	transcriptional regulator ATRX isoform 1
35793_at	4.338	7.861	946	934.5	4.169	7.693	1799.82	1336.56	G3BP2	NM_012297	Q9UN86	Hs.6727	Ras-GTPase activating protein SH3 domain-binding protein 2
36921_at	4.147	7.888	947.5	650.5	3.849	7.695	1580.87	784.293	TCTE1L	NM_006520	P51808	Hs.75307	t-complex-associated-testis-expressed 1-like
36410_f_at	3.972	7.144	305	205.5	2.92	7.699	699.425	64.263	ELAVL2	NM_004432	Q12926	Hs.166109	ELAV (embryonic lethal, abnormal vision, Drosophila)-like 2 (Hu antigen B)
32522_f_at	4.094	8.012	859.5	355.5	3.098	7.7	1257.33	121.454	CLTB	NM_001834	P09497	Hs.380749	clathrin, light polypeptide isoform a
37589_at	4.173	7.769	400.5	326	3.743	7.701	77.283	23.58				Hs.323053	EST, Weakly similar to 2109260A B cell growth factor [Homo sapiens] [H.sapiens]
40783_s_at	4.453	8.027	3283	3015.5	4.254	7.701	6732.7	4735.83				Hs.379847	EST, Highly similar to phosphatidylinositol 4-kinase, catalytic, alpha polypeptide, isoform 2; phosphatidylinositol 4-kinase, type III, alpha; phosphatidylinositol 4-kinase 230 [Homo sapiens] [H.sapiens]
41346_at	4.328	7.819	483	350	3.937	7.702	342.005	120.02	LARGE	NM_004737	O95461	Hs.25220	like-glycosyltransferase
33716_at	4.274	7.801	578	578	4.166	7.703	618.564	481.469				Hs.19180	ESTs, Moderately similar to hypothetical protein FLJ20489 [Homo sapiens] [H.sapiens]
31810_g_at	4.508	8.645	1294.5	746.5	4.513	7.704	33.419	33.419	CNTN1	NM_001843	Q12860	Hs.143434	contactin 1
118_at	3.857	7.111	312.5	121	4.284	7.706	14.499	6.221	ITPKA	NM_002220	P23677	Hs.2722	1D-myo-inositol-trisphosphate 3-kinase A
754_s_at	3.628	9.164	365.5	20	3.657	7.706	167.948	36.434
35978_at	4.259	8.379	1441.67	602	3.301	7.707	2249.36	242.473	PRRG1	NM_000950	O14668	Hs.40637	proline-rich Gla (G-carboxyglutamic acid) polypeptide 1
1488_at	4.437	8.396	920	602	3.799	7.708	1205.41	414.898	PTPRK	NM_002844	Q15262	Hs.79005	protein tyrosine phosphatase, receptor type, K precursor
39540_at	4.24	7.843	386	255.5	4.294	7.708	138.51	100.169	FBI1	NM_015898		Hs.104640	HIV-1 inducer of short transcripts binding protein; lymphoma rel
33596_at	3.304	7.22	700.667	149	2.88	7.71	668.818	56.217	HSAJ1454	NM_016950	Q9BQ16	Hs.159425	testican 3
39901_at	4.389	8.176	700.667	369.5	2.734	7.714	1209.96	73.329	EDIL3	NM_005711		Hs.380056	EGF-like repeats and discoidin I-like domains 3
35798_at	4.473	8.226	1763.5	1518	4.253	7.717	1396.2	1111.39	NSAP1	NM_006372	Q9Y5W7	Hs.46801	NS1-associated protein 1
35837_at	3.657	7.26	763.333	402	3.01	7.717	1456.27	222.433	SCRG1	NM_007281	O75711	Hs.7122	scrapie responsive protein 1
32175_at	4.338	8.044	3838.33	2834.5	4.075	7.727	6575.44	3485.8	CDC10	NM_001788	Q16181	Hs.184326	cell division cycle 10
38676_at	4.274	7.788	490	320	3.906	7.728	547.327	167.255	STCH	NM_006948	P48723	Hs.352341	stress 70 protein chaperone, microsome-associated, 60kDa
40850_at	4.142	7.822	1230	876.5	4.313	7.73	2145.21	1212.65	FKBP8	NM_012181	Q14318	Hs.173464	FK506-binding protein 8
32081_at	3.729	7.401	528.5	190	2.769	7.732	987.144	104.18	CIT		O14578	Hs.15767	citron (rho-interacting, serine/threonine kinase 21)
40649_at	3.898	7.362	798	300.5	2.436	7.735	665.031	29.669	PCSK1	NM_000439	P29120	Hs.78977	proprotein convertase subtilisin/kexin type 1 preproprotein
1280_i_at	4.035	8.033	1890.5	414	4.346	7.751	1581.09	849.226
38035_at	4.347	8.112	597.5	463.5	4.18	7.755	951.727	654.863	MTMR6	NM_004685	Q9Y217	Hs.79877	myotubularin related protein 6
36129_at	4.528	8.349	1593	1414.5	4.178	7.76	1199.69	642.653	KIAA0397			Hs.7416	KIAA0397 gene product
36780_at	4.346	8.479	38808.5	16397	4.197	7.761	53361	42736.3	CLU	NM_001831	P10909	Hs.75106	clusterin (complement lysis inhibitor, SP-40,40, sulfated glycoprotein 2, testosterone-repressed prostate message 2, apolipoprotein J)
39163_at	4.296	8.228	1864	1501	4.181	7.762	10882.5	8994.39	KIDINS220			Hs.9873	likely homolog of rat kinase D-interacting substance of 220 kDa
1496_at	4.396	7.939	595.5	595.5	4.375	7.768	1280.01	1280.01	PTPRA	NM_002836	P18433	Hs.26045	protein tyrosine phosphatase, receptor type, A isoform 1 precursor
911_s_at	4.496	8.461	9885	8496	4.295	7.77	18978.9	18978.9	CALM2	NM_001743	P02593	Hs.182278	calmodulin 2 (phosphorylase kinase, delta)
38612_at	4.396	8.246	1084	888	4.233	7.772	2769.82	2558.58	TSPAN-3	NM_005724	O60637	Hs.100090	tetraspan 3
36096_at	4.298	8.1	1388	936	3.369	7.778	1384.02	237.623	FLJ13110	NM_022912		Hs.7358	hypothetical protein FLJ13110
36198_at	4.365	8.068	2865	2619	4.215	7.779	10132	7276.65	TOMM20-PENDING	NM_014765	Q15388	Hs.75187	translocase of outer mitochondrial membrane 20 (yeast) homolog
33679_f_at	4.461	8.449	4980	3531.5	4.073	7.781	15190.8	7799.52	TUBB2	NM_006088	P05217	Hs.251653	tubulin, beta, 2
40209_at	3.652	5.542	614.5	614.5	4.524	7.784	27.132	27.132	ICAM5	NM_003259	Q9UMF0	Hs.151250	intercellular adhesion molecule 5 precursor
40479_at	4.13	7.739	292	151	3.274	7.786	813.26	105.759	FYN	NM_002037	P06241	Hs.169370	protein-tyrosine kinase fyn isoform a
34418_at	4.29	7.237	423	423	4.349	7.79	69.811	38.165	CNK2	NM_014927		Hs.100527	connector enhancer of KSR2
35818_at	4.393	8.191	1893	1272.5	4.241	7.79	8749.92	5930.72	HCS	NM_018947	P00001	Hs.169248	cytochrome c
38051_at	3.925	8.179	4629	1412.5	3.195	7.79	5390.14	753.162	MAL	NM_002371	P21145	Hs.80395	T-cell differentiation protein MAL isoform a
39515_s_at	4.374	9.801	107	20	4.531	7.79	22.069	22.069	POP5	NM_015918		Hs.279913	RNase MRP/RNase P protein-like
40903_at	4.307	7.778	843.5	841.5	4.229	7.79	4751.16	3591.93	ATP6IP2	NM_005765	O75787	Hs.183434	ATPase, H+ transporting, lysosomal, membrane sector associated protein M8-9
622_at	4.171	7.146	301.5	234	4.202	7.791	91.916	30.994	RAB6A	NM_002869	P20340	Hs.5636	RAB6A, member RAS oncogene family
31786_at	4.3	8.201	644.5	256.5	3.668	7.797	1678.51	329.382	KHDRBS3	NM_006558		Hs.13565	KH domain containing, RNA binding, signal transduction associated 3
40622_r_at	4.408	8.293	2438.5	1606	4.406	7.798	1002.43	1002.43	UBE3B			Hs.17639	ubiquitin protein ligase
37788_at	3.917	7.546	603	301.5	2.898	7.799	985.706	138.406				Hs.12514	EST
32777_at	4.334	7.994	1073	862.5	4.022	7.802	715.016	422.951	WRB	NM_004627	O00258	Hs.198308	tryptophan rich basic protein
33361_at	4.292	7.922	1986.5	1527.5	4.033	7.803	5118.93	3130.12	BSCL2	NM_032667		Hs.293981	seipin
344_s_at	4.216	8.834	3731	1138	3.453	7.804	1335.53	312.971	CNP	NM_033133	P09543	Hs.179600	2',3'-cyclic nucleotide 3' phosphodiesterase
40421_at	4.477	8.185	1252	1192	4.23	7.808	5321.45	3004.18	PIN1	NM_006221	Q13526	Hs.161362	protein (peptidyl-prolyl cis/trans isomerase) NIMA-interacting 1
37590_g_at	4.339	8.166	457	366	3.992	7.809	192.924	73.49				Hs.323053	EST, Weakly similar to 2109260A B cell growth factor [Homo sapiens] [H.sapiens]
36814_at	4.252	8.018	1161	936.5	3.945	7.81	2400.39	1270.85	KIAA1109			Hs.6606	hypothetical protein FLJ21404
37272_at	4.257	8.105	1958.67	1255.5	3.487	7.81	731.103	165.922	ITPKB	NM_002221	P27987	Hs.78877	1D-myo-inositol-trisphosphate 3-kinase B
34257_at	4.277	8.069	437.5	325	3.642	7.818	616.381	171.943	AIP1	NM_012301		Hs.22599	atrophin-1 interacting protein 1; activin receptor interacting p
36925_at	3.757	7.869	3275.67	877.5	3.216	7.82	12135.9	1725.48	HSPA2	NM_021979	P54652	Hs.75452	heat shock 70kDa protein 2
39549_at	4.268	7.759	230.5	133	3.845	7.821	220.546	46.768	NPAS2	NM_002518	Q99743	Hs.321164	neuronal PAS domain protein 2
40302_at	4.457	8.947	1932	865.5	3.328	7.821	353.233	32.627	LOC129080	NM_133455		Hs.289106	putative emu1
33443_at	4.378	8.344	2048.5	1634.5	4.162	7.827	5335.55	4387.03	TDE1L	NM_020755		Hs.146668	KIAA1253 protein
39065_s_at	4.311	8.099	1279	801	4.09	7.827	2166.61	997.786				Hs.356446
40198_at	4.461	8.184	866	828	4.344	7.828	1875.26	1781.38	VDAC1	NM_003374	P21796	Hs.149155	voltage-dependent anion channel 1
33974_at	4.032	6.184	426	426	4.525	7.829	16.52	15.761	RRP22	NM_006477	Q92737	Hs.73088	RAS-related on chromosome 22
33833_at	4.414	8.265	2784	1992.5	4.103	7.83	5961.6	3144.28	SPTAN1	NM_003127	Q13813	Hs.77196	spectrin, alpha, non-erythrocytic 1 (alpha-fodrin)
38982_at	4.443	8.234	1890	1476.5	4.155	7.83	2200.2	1380.31	TERF2IP	NM_018975	Q9NYB0	Hs.274428	TRF2-interacting telomeric RAP1 protein
32105_f_at	3.752	7.825	744	256.5	2.534	7.834	565.84	30.661	CAMK2G			Hs.12436	EST
38694_at	4.211	7.854	558	337.5	3.894	7.835	537.268	192.645	KIAA0738	NM_014719		Hs.107479	KIAA0738 gene product
888_s_at	4.384	8.471	1531.5	600.5	4.053	7.835	37.604	13.403	LASS1	NM_021267	P27539	Hs.348258	longevity assurance gene 1
31690_at	4.352	7.528	592	592	4.472	7.836	211.491	211.491	DHE4_HUMAN		P49448	Hs.355697
32916_at	4.21	9.471	175	23.5	4.19	7.842	132.672	44.203	PTPRE	NM_006504	P23469	Hs.31137	protein tyrosine phosphatase, receptor type, E isoform 1 precursor
35923_at	4.282	6.931	124	124	4.53	7.843	52.213	52.213	CCKBR	NM_000731	P32239	Hs.203	cholecystokinin B receptor
37367_at	4.535	8.431	1939	1593	4.325	7.843	3163.59	2734.96	ATP6V1E1	NM_001696	P36543	Hs.77805	ATPase, H+ transporting, lysosomal 31kD, V1 subunit E isoform 1
31536_at	4.432	8.212	3000.33	2908.5	4.263	7.844	12495.9	11160.1	RTN4	NM_007008	Q9NQC3	Hs.65450	reticulon 4
34679_at	4.412	8.125	1487.5	1067	4.265	7.847	325.575	152.512	BCR	NM_004327	P11274	Hs.234799	breakpoint cluster region isoform 1
38010_at	4.368	8.102	1302	1099	4.163	7.848	1163.54	849.85	BNIP3	NM_004052	Q12983	Hs.79428	BCL2/adenovirus E1B 19kD interacting protein 3
39021_at	4.394	8.117	154.5	152.5	4.281	7.849	311.607	256.106	KIAA0877			Hs.11217	KIAA0877 protein
36411_s_at	4.432	7.9	423	399	3.291	7.851	200.386	18.001	ELAVL2	NM_004432	Q12926	Hs.166109	ELAV (embryonic lethal, abnormal vision, Drosophila)-like 2 (Hu antigen B)
33364_at	4.045	6.829	280	280	3.892	7.856	559.594	158.018	CMYA2			Hs.367769	cardiomyopathy associated 2
36136_at	4.446	8.486	821	413.5	3.335	7.856	507.595	50.536	PIG11	NM_006034	O14683	Hs.96908	p53-induced protein
35362_at	4.206	8.078	490.333	286	3.991	7.859	1725.95	734.171	MYO10	NM_012334	Q9HD67	Hs.61638	myosin X
35755_at	4.332	8.256	2040	1309.5	4.274	7.86	127.65	89.455	ITPK1	NM_014216		Hs.6453	inositol 1,3,4-triphosphate 5/6 kinase
31482_at	0.317	10.208	18435	20	1.28	7.861	1325.26	16.251	CELL	NM_001808		Hs.169271	carboxyl ester lipase-like (bile salt-stimulated lipase-like)
35096_at	3.523	7.806	2254	310.5	1.01	7.861	620.507	6.058	SLC1A6	NM_005071	P48664	Hs.113602	solute carrier family 1 (high affinity aspartate/glutamate transporter), member 6
38802_at	4.383	8.259	2390.5	1972.5	4.263	7.861	4752.2	4029.95	PGRMC1	NM_006667	O00264	Hs.90061	progesterone receptor membrane component 1
36016_at	4.431	8.434	656.5	333.5	4.306	7.862	49.51	20.619	CORT	NM_001302	O00230	Hs.374846	cortistatin
36065_at	3.855	7.478	442.5	241.5	3.717	7.866	703.316	187.495	LDB2	NM_001290		Hs.4980	LIM domain binding 2
41010_at	3.991	7.342	619	310.5	3.383	7.873	346.616	40.002	SYN47	NM_004272		Hs.337737	Homer, neuronal immediate early gene, 1B
41744_at	4.287	7.764	651	537	4.072	7.873	439.632	221.329	OPTN	NM_021980		Hs.278898	optineurin
32092_at	4.358	8.682	6967	2190.5	3.685	7.874	4318.9	851.114	SDC3	NM_014654	O75056	Hs.158287	syndecan 3
35693_at	4.379	8.577	5806.5	2018.5	3.997	7.875	4754.97	1250.1	HPCAL1	NM_002149	P37235	Hs.3618	hippocalcin-like 1
39788_at	4.168	8.346	869.333	400	3.44	7.875	934.908	155.17	PKP4	NM_003628	Q99569	Hs.152151	plakophilin 4
40335_at	3.772	6.686	386	336.5	2.988	7.875	546.679	75.359				Hs.6932	EST
33446_at	3.989	7.854	784.5	453	3.704	7.876	1368.52	511.879	NPD009	NM_020686		Hs.283675	NPD009 protein
38651_at	4.289	8.057	1274.33	915	4.113	7.877	3031.9	1845.87	FEZ2	NM_005102		Hs.103419	zygin 2
924_s_at	4.477	8.288	3251.67	3118.5	4.307	7.877	5655.53	5148.78	PPP2CB	NM_004156	P11082	Hs.80350	protein phosphatase 2 (formerly 2A), catalytic subunit, beta isoform
32272_at	4.483	8.469	8836	5925	4.279	7.884	21682.5	13826.7	K-ALPHA-1	NM_006082	P04687	Hs.334842	tubulin, alpha, ubiquitous
32095_at	4.201	8.159	392.333	190.5	3.181	7.885	742.782	84.754	IMP13	NM_014652		Hs.158497	importin 13
38682_at	3.987	8.022	558	191	4.233	7.885	1450.74	640.661	BAP1	NM_004656		Hs.106674	BRCA1 associated protein-1
459_s_at	4.193	8.221	3164.33	1431.5	3.859	7.886	5182.02	1796.48	BIN1	NM_004305	O00499	Hs.193163	bridging integrator 1 isoform 8
176_at	4.407	7.952	560	560	4.279	7.887	604.473	518.959	PPP2R5C	NM_002719	Q13362	Hs.171734	protein phosphatase 2, regulatory subunit B (B56), gamma isoform
1658_g_at	4.048	6.224	275	275	4.566	7.889	13.17	13.17	PTPRR	NM_002849		Hs.198288	protein tyrosine phosphatase, receptor type, R isoform 1 precursor
37617_at	4.308	8.057	801.5	527	3.877	7.889	2006.64	623.871	KIAA1128	NM_018999		Hs.81897	KIAA1128 protein
39026_r_at	4.04	8.281	4900	1790.5	3.682	7.889	3154.53	899.781	MEG3		Q9UI56	Hs.112844	EST
38406_f_at	4.093	8.236	21776	7374	3.774	7.89	16875.9	6093.89	PTGDS	NM_000954	P41222	Hs.8272	prostaglandin D2 synthase 21kDa (brain)
2039_s_at	4.384	8.192	1849	1265	4.026	7.896	3217.66	1306.9	FYN	NM_002037	P06241	Hs.169370	protein-tyrosine kinase fyn isoform a
38976_at	2.071	8.76	5214	92.5	2.668	7.897	5047.76	331.89	CORO1A	NM_007074	P31146	Hs.109606	coronin, actin binding protein, 1A
33103_s_at	4.2	7.909	713.333	531.5	4.02	7.902	1900.68	1000.21	ADD3	NM_016824	Q9UEY8	Hs.324470	adducin 3 isoform a
33244_at	3.769	7.877	1774	329.5	2.039	7.904	3175.03	82.976	CHN2	NM_004067	P52757	Hs.286055	chimerin (chimaerin) 2
41221_at	4.521	8.391	7014	5437.5	4.381	7.904	14043.4	11039.5	PMGB_HUMAN		P18669	Hs.356309	ESTs, Highly similar to PMG1_HUMAN Phosphoglycerate mutase 1 (Phosphoglycerate mutase isozyme B) (PGAM-B) (BPG-dependent PGAM 1) [H.sapiens]
38286_at	4.43	8.199	505.667	483.5	4.172	7.905	946.503	672.94	AMOT	NM_133265		Hs.9271	angiomotin
32109_at	3.799	8.131	4632	1013.5	3.614	7.91	5472.5	1253.93	FXYD1	NM_005031	O00168	Hs.160318	phospholemman isoform a precursor
37945_at	4.168	7.725	981	934	4.159	7.912	1693.92	1028.18	BACH	NM_007274	O00154	Hs.8679	brain acyl-CoA hydrolase
1112_g_at	4.279	8.02	550.333	325	4.448	7.913	47.897	36.125	NCAM1	NM_000615	P13591	Hs.167988	neural cell adhesion molecule 1
39599_at	4.051	8.019	210.5	103	4.54	7.915	24.467	24.467	SLC6A1	NM_003042	P30531	Hs.22003	solute carrier family 6 (neurotransmitter transporter, GABA), member 1
40962_s_at	4.213	8.018	699.4	372	3.984	7.916	638.488	241.653	SMARCA2	NM_003070	P51531	Hs.198296	SWI/SNF-related matrix-associated actin-dependent regulator of chromatin a2 isoform a
1782_s_at	4.504	8.264	658	569	3.935	7.917	120.917	40.419	STMN1	NM_005563	P16949	Hs.250811	stathmin 1
40238_at	4.23	8.213	654	304.5	3.411	7.917	1789.25	302.823				Hs.367493	hypothetical protein MGC35048
39372_at	3.983	7.859	1687.5	586	3.52	7.92	2982.59	581.185	FADS1	NM_013402		Hs.132898	fatty acid desaturase 1
34116_at	4.271	7.918	149	88.5	4.088	7.921	54.925	19.348	CACNB4	NM_000726	O00305	Hs.21903	calcium channel, voltage-dependent, beta 4 subunit
38533_s_at	4.395	9.341	120	20	4.532	7.923	30.534	30.534	ITGAM	NM_000632	P11215	Hs.172631	integrin alpha M precursor
35697_at	4.246	8.028	559	327.5	4.028	7.926	853.247	320.377	PTS	NM_000317	Q03393	Hs.366	6-pyruvoyltetrahydropterin synthase
36323_at	3.93	7.226	279	135	4.413	7.928	63.824	56.398	GABRA1	NM_000806	P14867	Hs.45740	gamma-aminobutyric acid (GABA) A receptor, alpha 1 precursor
40489_at	4.519	8.614	866	656	4.204	7.932	190.102	107.22	DRPLA	NM_001940	P54259	Hs.169488	atrophin-1
36117_at	4.377	8.183	1162.33	757	4.101	7.934	2103.61	873.183	PTK2	NM_005607	Q05397	Hs.740	PTK2 protein tyrosine kinase 2
41289_at	3.935	7.409	1431	966	3.724	7.935	403.524	97.047	NCAM1	NM_000615	P13591	Hs.167988	neural cell adhesion molecule 1
35656_at	4.234	8.145	885	400	3.86	7.936	2320.11	611.528	RNF6	NM_005977	Q9Y252	Hs.32597	ring finger protein (C3H2C3 type) 6
31654_at	4.263	7.242	121	120.5	4.408	7.939	29.255	16.347	SORCS3	NM_014978		Hs.348526	VPS10 domain receptor protein SORCS 3
36985_at	4.274	8.336	1972.5	893	4.007	7.939	5216.4	2111.06	IDI1	NM_004508	Q13907	Hs.76038	isopentenyl-diphosphate delta isomerase
1624_at	4.112	7.74	906.5	417	4.142	7.942	227.877	87.215	ALX3	NM_006492	O95076	Hs.204039	aristaless-like homeobox 3
34359_at	4.423	8.146	598	598	4.333	7.943	758.724	722.633	LOC51020	NM_016063		Hs.32826	CGI-130 protein
35213_at	4.493	8.254	361	361	4.242	7.943	154.711	96.645	WBP4	NM_007187		Hs.28307	WW domain-containing binding protein 4
32375_at	4.642	8.956	25.5	25.5	4.561	7.947	12.558	12.558	PCDHA3	NM_018906	Q9Y5H8	Hs.247740	protocadherin alpha 3 isoform 1 precursor
33458_r_at	4.482	8.576	4105	3341.5	4.294	7.949	17530.5	15246.7	H2BFL	NM_003526	P02278	Hs.356901	H2B histone family, member L
36196_at	4.208	8.101	1913.5	962.5	4.034	7.951	2318	1149.33	PFKM	NM_000289	P08237	Hs.75160	phosphofructokinase, muscle
38176_at	4.268	7.764	345	312.5	4.158	7.954	86.384	41.462	GNB5	NM_006578	O14775	Hs.155090	guanine nucleotide-binding protein, beta-5 subunit isoform a
39696_at	3.638	7.934	1933	459	3.022	7.954	9343.01	1045.41	PEG10	NM_015068		Hs.137476	paternally expressed 10
41325_at	3.766	8.871	1737	187	2.881	7.956	3643.24	234.689	KCNK3	NM_002246	O14649	Hs.24040	potassium channel, subfamily K, member 3
32836_at	4.592	8.774	1313.33	1193.5	4.323	7.96	329.29	236.32	AGPAT1	NM_006411	Q99943	Hs.240534	1-acylglycerol-3-phosphate O-acyltransferase 1 (lysophosphatidic acid acyltransferase, alpha)
36161_at	4.496	8.363	684.5	638	4.142	7.961	991.622	639.307	AP2B1	NM_001282	P21851	Hs.74626	adaptor-related protein complex 2, beta 1 subunit
36221_at	4.163	7.74	287.5	216.5	4.302	7.964	125.148	91.068	ACYP2	NM_138448	P14621	Hs.31791	muscle-type acylphosphatase 2
41233_at	4.454	8.333	2336	2044.5	4.236	7.964	5110.92	3224.45	DJB6_HUMAN		O75190	Hs.380854
32132_at	4.057	7.898	533	208	3.508	7.967	357.211	55.834	KIAA0675	NM_014648		Hs.165662	KIAA0675 gene product
41356_at	3.96	7.336	603	337	2.453	7.971	196.517	9.895	BCL11A	NM_018014		Hs.130881	B-cell CLL/lymphoma 11A isoform 2
36490_s_at	4.239	7.733	226	200	4.45	7.972	16.556	13.88	PRPS1	NM_002764	P09329	Hs.56	phosphoribosyl pyrophosphate synthetase 1
37981_at	4.402	7.959	579	570.5	3.989	7.972	600.946	221.936	DBN1	NM_004395	Q16643	Hs.89434	drebrin 1 isoform a
31902_at	3.433	7.497	957	194	2.476	7.976	656.848	23.855	DIO2	NM_000793	Q92813	Hs.154424	deiodinase, iodothyronine, type II
38749_at	4.192	7.946	211	82	3.993	7.978	221.036	56.689	MGC29643	NM_144586		Hs.372651	hypothetical protein MGC29643
34702_f_at	4.004	8.274	394	88	4.43	7.979	396.301	308.524
40891_f_at	4.461	8.606	1385	844	3.9	7.98	658.983	187.191	DXS9879E	NM_006014	Q14657	Hs.18212	ESO3 protein
38581_at	4.414	8.318	365.4	276	4.059	7.982	864.226	476.149				Hs.356786
38889_at	4.317	7.957	172	155	4.183	7.983	127.234	62.359	MADHIP	NM_004799	O95405	Hs.194716	MAD, mothers against decapentaplegic homolog (Drosophila) interacting protein, receptor activation anchor isoform 3
36851_g_at	4.035	8.184	1009	313.5	3.564	7.985	3710.94	582.312	N33	NM_006765	Q13454	Hs.71119	Putative prostate cancer tumor suppressor
36195_at	4.459	8.153	508	408	4.243	7.987	703.409	283.456	BG1	NM_015162		Hs.277543	lipidosin
39373_at	4.408	8.62	1124	415.5	3.915	7.988	7047.13	1561.33	FADS1	NM_013402		Hs.132898	fatty acid desaturase 1
33555_at	4.298	8.813	353	92	1.833	7.994	726.102	13.37	ILT7	NM_012276		Hs.48647	leukocyte immunoglobulin-like receptor, subfamily A (without TM domain), member 4
37238_s_at	4.38	9.077	1367	519	4.317	7.994	518.88	240.108	PKMYT1	NM_004203		Hs.77783	membrane-associated tyrosine- and threonine-specific cdc2-inhibi
37958_at	4.196	8.164	730.5	521	3.897	7.994	1619.94	824.743	BCMP1	NM_031442		Hs.8769	brain cell membrane protein 1
1000_at	4.504	8.328	1391	1030.5	4.407	7.995	632.494	366.384	MAPK3		P27361	Hs.861	mitogen-activated protein kinase 3
36979_at	4.132	8.254	1791.5	629	3.551	7.996	1857.7	289.406	SLC2A3	NM_006931	P11169	Hs.7594	solute carrier family 2 (facilitated glucose transporter), member 3
33743_at	4.266	7.952	159	61.5	3.242	7.998	375.627	27.772	KIAA0534			Hs.196012	KIAA0534 protein
37365_at	4.245	8.399	1624.67	822	3.992	7.999	917.849	299.455	DNAJB2	NM_006736	P25686	Hs.77768	DnaJ (Hsp40) homolog, subfamily B, member 2
41584_at	4.589	8.687	1023	808.5	4.525	8.002	814.072	814.072	NUDT3	NM_006703		Hs.4815	nudix (nucleoside diphosphate linked moiety X)-type motif 3
39842_at	4.425	9.577	75.333	20	4.407	8.003	39.241	31.725	CRLF1	NM_004750		Hs.114948	cytokine receptor-like factor 1
40877_s_at	4.357	8.472	1289	984.5	4.241	8.005	3005.67	2308.83	MN7			Hs.286132
36073_at	4.319	8.026	666	490.5	4.2	8.01	2567.83	1228.2	NDN	NM_002487	Q99608	Hs.50130	necdin
608_at	3.719	8.317	24889.5	4259	3.712	8.01	41481.3	12198.2	APOE	NM_000041	P02649	Hs.169401	apolipoprotein E
1238_at	4.264	7.754	290.5	252	4.289	8.014	240.77	135.16	MAPK9	NM_002752	P45984	Hs.246857	mitogen-activated protein kinase 9 isoform 1
1270_at	3.982	7.92	2526.5	983.5	3.481	8.014	4771.67	831.631	RAP1GA1	NM_002885	P47736	Hs.75151	RAP1, GTPase activating protein 1
34478_at	4.481	8.263	417	320	4.26	8.014	141.836	60.65	RAB11B	NM_004218	Q15907	Hs.239018	RAB11B, member RAS oncogene family
35267_g_at	4.485	8.408	1750	1312	4.211	8.014	7917.59	4283.27	BLCAP	NM_006698	O60629	Hs.5300	bladder cancer associated protein
41125_r_at	4.401	9.432	450	153.5	4.438	8.014	3245.18	2599.52
34655_at	4.528	8.668	434	349	4.54	8.015	14.264	14.247	MPP2	NM_005374	Q14168	Hs.23205	palmitoylated membrane protein 2
36652_at	4.309	7.97	875	671.5	4.356	8.016	624.59	412.16				Hs.376604
32822_at	3.939	8.312	5804	932	3.62	8.021	10963.8	1475.76	SLC25A4	NM_001151	P12235	Hs.2043	solute carrier family 25 (mitochondrial carrier; adenine nucleotide translocator), member 4
36899_at	3.858	8.409	4269	608	3.494	8.022	14457.8	1767.75	SATB1	NM_002971	Q01826	Hs.74592	special AT-rich sequence binding protein 1 (binds to nuclear matrix/scaffold-associating DNA's)
39010_at	4.515	8.23	1094.5	1067.5	4.409	8.022	2733.94	2474.55	ENSA	NM_004436		Hs.111680	endosulfine alpha
39561_at	4.355	8.379	2656	1119	3.933	8.024	4148.09	949.628	CBX6	NM_014292	O95503	Hs.107374	chromobox homolog 6
35394_at	4.429	7.759	185.5	185.5	4.548	8.026	1029.26	1029.26	EGFL4			Hs.158200	EGF-like-domain, multiple 4
40480_s_at	4.356	8.255	1708.5	1025.5	4.09	8.029	3158.27	1438.04	FYN	NM_002037	P06241	Hs.169370	protein-tyrosine kinase fyn isoform a
953_g_at	4.336	8.22	904	499	4.168	8.029	1043.44	412.745
39971_at	3.64	10.251	596	20	3.324	8.033	1690.94	156.481	LYL1	NM_005583	P12980	Hs.46446	lymphoblastic leukemia derived sequence 1
37498_at	3.963	7.235	496	211.5	4.226	8.034	25.986	7.522	KCNG1	NM_002237	Q9UIX4	Hs.118695	potassium voltage-gated channel, subfamily G, member 1
1223_at	3.774	8.519	714.333	123	2.432	8.037	347.967	10.901	PCTK3		Q07002	Hs.2994	PCTAIRE protein kinase 3
40610_at	4.308	7.977	1107.33	1008.5	4.205	8.037	2555.41	1676.54	ZFR	NM_016107		Hs.173518	M-phase phosphoprotein homolog
39791_at	4.342	8.011	1463	889	4.282	8.04	1864.51	984.721				Hs.374535	EST
1562_g_at	3.649	8.033	1306.5	278	2.871	8.044	1849.79	162.334	DUSP8	NM_004420	Q13202	Hs.41688	dual specificity phosphatase 8
31608_g_at	4.362	7.954	414.5	403	4.367	8.046	915.305	728.521				Hs.380814	ESTs, Moderately similar to POR1_HUMAN Voltage-dependent anion-selective channel protein 1 (VDAC-1) (hVDAC1) (Outer mitochondrial membrane protein porin 1) (Plasmalemmal porin) (Porin 31HL) (Porin 31HM) [H.sapiens]
32780_at	4.165	8.168	1493.33	840	3.768	8.046	3361.19	1061.05	BPAG1	NM_001723	O94833	Hs.198689	bullous pemphigoid antigen 1 isoform 1e precursor
35794_at	3.825	7.463	548	221	2.217	8.052	1210.36	51.776	EFA6R	NM_015310		Hs.6763	ADP-ribosylation factor guanine nucleotide factor 6
263_g_at	4.124	8.28	2689.33	638	3.52	8.056	5376.96	619.163	AMD1	NM_001634	P17707	Hs.262476	S-adenosylmethionine decarboxylase 1 precursor
33433_at	4.367	8.134	734	435	4.13	8.059	1382.46	446.576	DKFZP564F0522			Hs.23060	DKFZP564F0522 protein
38677_at	4.397	7.95	134	92.5	4.453	8.059	46.072	25.678	STCH	NM_006948	P48723	Hs.352341	stress 70 protein chaperone, microsome-associated, 60kDa
181_g_at	4.336	8.148	1778	1061.5	4.262	8.06	1864.81	1032	LENG4	NM_024298		Hs.78768	malignant cell expression-enhanced gene/tumor progression-enhanc
33819_at	4.395	8.382	3988	3010	4.291	8.065	12781.5	10592.2	LDHB	NM_002300	P07195	Hs.234489	lactate dehydrogenase B
36867_at	3.809	7.607	714	366.5	3.164	8.068	1851.92	258.787				Hs.7309	EST
31526_f_at	4.07	8.082	1489	591.5	3.775	8.069	5439.95	1173.66	USP6	NM_004505	P35125	Hs.111065	ubiquitin specific protease 6
500_at	4.213	8.963	610.5	130.5	4.136	8.069	87.413	36.914	CYP2J2	NM_000775	P51589	Hs.152096	cytochrome P450, subfamily IIJ (arachidonic acid epoxygenase) polypeptide 2
36759_at	4.427	8.082	468	315.5	4.063	8.074	205.381	59.781				Hs.365649	ESTs
41355_at	4.232	7.231	143	129.5	3.127	8.074	270.916	24.137	BCL11A	NM_018014		Hs.130881	B-cell CLL/lymphoma 11A isoform 2
33856_at	4.343	8.373	6747	2885	4.271	8.075	11458.2	6814.26	CXX1	NM_003928	O15255	Hs.250708	CAAX box 1
38431_at	4.335	8.05	396	276.5	4.265	8.077	758.687	356.804	MAPK9	NM_002752	P45984	Hs.246857	mitogen-activated protein kinase 9 isoform 1
32336_at	4.327	8.624	17638	4722	4.327	8.078	22199.5	10359.4	ALDOA	NM_000034	P04075	Hs.273415	aldolase A
32676_at	3.956	8.275	3892	801	3.266	8.079	5495.89	454.66	ALDH6A1	NM_005589	Q02252	Hs.293970	aldehyde dehydrogenase 6 family, member A1
33230_at	4.288	7.965	465.5	422.5	4.306	8.08	97.249	68.087	NMP200	NM_014502		Hs.173980	nuclear matrix protein NMP200 related to splicing factor PRP19
34677_f_at	4.108	8.127	1982.5	833.5	3.759	8.08	13570.7	3049.56
39686_g_at	4.477	8.277	752.5	752.5	4.392	8.08	2020	1836.4	E46L	NM_013236	Q9UBB4	Hs.13493	like mouse brain protein E46
36689_at	4.263	8.238	652	302	4.042	8.084	2045.93	610.704	OSBPL1A	NM_018030	Q9BXW6	Hs.252716	oxysterol-binding protein-like 1A isoform A
32672_at	4.365	7.906	229.5	201	4.316	8.087	54.971	29.276				Hs.169936	EST
38698_at	4.433	8.156	442	343.5	4.226	8.088	729.437	365.912	PREI3	NM_015387		Hs.107942	preimplantation protein 3
33630_s_at	3.292	6.466	644.5	237	3.351	8.09	132.515	13.079	SPTBN2	NM_006946	O15020	Hs.26915	spectrin, beta, non-erythrocytic 2
37049_g_at	4.373	8.506	1946	789.5	3.557	8.091	1008.36	107.327	TOMM34	NM_006809	Q15785	Hs.76927	translocase of outer mitochondrial membrane 34
35719_at	4.229	8.07	1257	620.5	4.063	8.092	1289.43	447.846	SCOP			Hs.38176	SCN Circadian Oscillatory Protein (SCOP)
33907_at	4.155	7.651	510.5	394.5	4.105	8.1	640.161	276.68	EIF4G3	NM_003760		Hs.25732	eukaryotic translation initiation factor 4 gamma, 3
33102_at	4.311	8.374	2582.5	1505	4.11	8.102	7335.14	3357.32	ADD3	NM_016824	Q9UEY8	Hs.324470	adducin 3 isoform a
35957_at	3.906	7.098	321.5	170	3.799	8.105	140.979	27.997	SNN	NM_003498	O75324	Hs.76691	Stannin
38407_r_at	3.775	7.913	14791.5	4508	3.613	8.106	16379.4	4636.8	PTGDS	NM_000954	P41222	Hs.8272	prostaglandin D2 synthase 21kDa (brain)
33372_at	4.342	8.413	847.5	436	3.255	8.107	714.853	78.282	RAB31	NM_006868	Q13636	Hs.223025	RAB31, member RAS oncogene family
35696_s_at	4.401	8.244	113.5	68	4.524	8.108	49.484	42.453	CHS1	NM_000081	Q99698	Hs.36508	beige protein homolog
41143_at	4.544	8.474	4418.67	3973	4.393	8.109	17511.2	14224.6	CALM1	NM_006888	P02593	Hs.177656	calmodulin 1 (phosphorylase kinase, delta)
34408_at	4.353	8.428	659.5	432.5	4.063	8.115	199.622	58.956	RTN2	NM_005619	O75298	Hs.3803	reticulon 2
41147_at	4.401	8.182	501	396	4.26	8.115	1243.59	762.421	MGC4276	NM_030940		Hs.177776	hypothetical protein MGC4276 similar to CG8198
32530_at	4.442	8.414	2524.67	2043.5	4.294	8.117	6370.57	4319	YWHAQ	NM_006826	P27348	Hs.74405	tyrosine 3/tryptophan 5 -monooxygenase activation protein, theta polypeptide
35191_at	3.998	7.766	280	81	4.037	8.119	77.672	16.226	KIAA0375			Hs.26951	KIAA0375 gene product
41539_at	3.369	7.864	1433.5	164.5	1.693	8.125	983.505	14.75	GRIN2C	NM_000835	Q14957	Hs.36451	N-methyl-D-aspartate receptor subunit 2C precursor
41634_at	4.065	8.221	1951	712.5	3.684	8.126	7356.04	1519.84	KIAA0256		Q93073	Hs.118978	KIAA0256 gene product
39833_at	4.416	8.374	920.6	750.5	4.273	8.129	1176.58	682.866	MINK	NM_015716		Hs.112028	Misshapen/NIK-related kinase
41685_at	3.882	7.731	422	180.5	3.27	8.131	694.987	99.603	KIAA0752			Hs.126779	KIAA0752 protein
34527_r_at	3.787	7.982	1635.5	274.5	1.452	8.132	1660.93	19.612				Hs.12513	EST
37748_at	4.369	8.24	646	436	3.767	8.133	770.79	133.137	KIAA0232		Q92628	Hs.79276	KIAA0232 gene product
36994_at	4.546	8.524	5606	4950.5	4.4	8.134	16956.4	13029.6	ATP6V0C	NM_001694	P27449	Hs.76159	ATPase, H+ transporting, lysosomal, V0 subunit c
38122_at	4.172	8.177	1606.5	561.5	3.765	8.135	2184.66	392.228	SLC23A1	NM_005116	Q9UGH3	Hs.82042	solute carrier family 23 (nucleobase transporters), member 1
34656_at	4.24	7.848	287.333	187	4.162	8.137	43.184	15.244	MPP2	NM_005374	Q14168	Hs.23205	palmitoylated membrane protein 2
36174_at	4.333	8.451	6818.67	3269.5	3.896	8.137	15747.1	4337.78	MACMARCKS	NM_023009	P49006	Hs.75061	macrophage myristoylated alanine-rich C kinase substrate
36451_at	4.474	8.489	1630.33	935	4.319	8.137	1497.76	841.823				Hs.5288	EST
38685_at	4.324	8.136	600.5	462.5	4.108	8.138	1289.27	640.381	STX12			Hs.106823	EST
33438_at	4.479	8.988	3567	1463	4.249	8.139	4812.26	2076.67	WBP2	NM_012478		Hs.231840	WW domain binding protein 2
38849_at	4.403	7.821	472.667	451	3.899	8.139	270.422	50.327	SCAMP1	NM_004866	O15126	Hs.31218	secretory carrier membrane protein 1 isoform 1
35825_s_at	4.209	6.437	212	212	4.575	8.142	28.127	28.127	ZNF238	NM_006352	Q99592	Hs.69997	zinc finger protein 238
41302_at	4.255	8.119	2848	1462.5	3.964	8.144	10042.7	3103	AHCYL1	NM_006621	O43865	Hs.4113	S-adenosylhomocysteine hydrolase-like 1
33936_at	4.281	8.153	570.667	303.5	3.789	8.145	1527.31	320.862	GALC	NM_000153	P54803	Hs.273	galactosylceramidase precursor
37449_i_at	4.456	8.787	18142	8771.5	4.381	8.145	41710.5	28427.4	GBAS_HUMAN		P04895	Hs.374523	GNAS complex locus
466_at	4.46	8.405	1389	1151.5	4.388	8.148	3880.94	3032.53	GTF2I	NM_001518	P78347	Hs.278589	general transcription factor II, i isoform 4
40634_at	4.356	8.522	543.2	315	4.106	8.15	283.753	142.946	NAP1L1	NM_004537	P55209	Hs.302649	nucleosome assembly protein 1-like 1
38724_at	4.543	8.594	1197.5	851.5	4.314	8.151	1631.87	909.932	LQFBS-1	NM_013318		Hs.306193	hypothetical protein LQFBS-1
36040_at	4.311	8.33	549.667	356	3.847	8.153	736.357	249.516	SH3BGR	NM_007341	P55822	Hs.47438	SH3 domain binding glutamic acid-rich protein
37571_at	4.308	8.553	284.667	112.5	3.999	8.153	743.287	209.113	zizimin1	NM_015296	Q9BZ29	Hs.8021	zizimin1
41253_s_at	4.436	8.29	2201.33	1734	4.138	8.153	1936.35	1165.36				Hs.351597	EST
34942_at	4.337	7.685	195	132	4.589	8.155	20.78	20.78	FLJ38993	NM_152495		Hs.13410	hypothetical protein FLJ38993
AFFX-CreX-3_at	4.533	8.806	12524.5	8721.5	4.488	8.156	29774.7	29319.1
38642_at	4.116	8.03	1059.67	502.5	3.996	8.157	1694.44	489.008	ALCAM	NM_001627	Q13740	Hs.10247	activated leukocyte cell adhesion molecule
36059_at	4.243	7.947	337	215	3.568	8.158	159.669	30.731	LRP4			Hs.4930	low density lipoprotein receptor-related protein 4
34891_at	4.579	8.642	4155	4155	4.437	8.16	13602.3	13542.3	PIN	NM_003746	Q15701	Hs.5120	dynein, cytoplasmic, light polypeptide
36171_at	4.395	8.249	840.5	710	4.312	8.162	2820.61	2040.83	PC4	NM_006713	P53999	Hs.349506	activated RNA polymerase II transcription cofactor 4
41277_at	4.295	7.899	386	352.5	3.89	8.163	154.439	47.141	SAP18	NM_005870	O00422	Hs.23964	sin3 associated polypeptide p18
34728_g_at	4.364	8.301	1349	913.5	4.018	8.165	4862.98	1924.29	AHCYL1	NM_006621	O43865	Hs.4113	S-adenosylhomocysteine hydrolase-like 1
38924_s_at	4.414	8.249	547	371.5	4.213	8.167	1753.05	721.4	SSH3BP1	NM_005470		Hs.24752	spectrin SH3 domain binding protein 1
39359_s_at	4.623	9.324	40.4	20	4.569	8.168	53.937	53.937	NCOR2	NM_006312	Q9Y618	Hs.287994	nuclear receptor co-repressor 2
167_at	4.382	8.221	1141.5	561	4.052	8.169	1777.95	408.133	EIF5	NM_001969	P55010	Hs.334810	eukaryotic translation initiation factor 5
36093_at	4.293	8.263	836.5	360	3.931	8.169	322.907	61.151	KIAA0614			Hs.7314	hypothetical protein FLJ30092
34727_at	4.238	7.899	1821.5	1393.5	4.253	8.17	3255.51	1747.16	AHCYL1	NM_006621	O43865	Hs.4113	S-adenosylhomocysteine hydrolase-like 1
226_at	4.461	8.495	2179	1875	4.315	8.172	4356.41	3524.13
32324_at	4.48	8.492	2225	1658.5	4.29	8.172	7873.54	4314.42	YWHAB	NM_003404	P31946	Hs.279920	tyrosine 3-monooxygenase/tryptophan 5-monooxygenase activation protein, beta polypeptide
33781_s_at	4.371	8.409	903	519.5	4.208	8.174	851.421	450.936	UBE2M	NM_003969	O76069	Hs.200478	ubiquitin-conjugating enzyme E2M (UBC12 homolog, yeast)
40487_at	4.448	8.286	335.5	287.5	4.285	8.177	460.305	259.154	MC7	NM_017583		Hs.14512	DIPB protein
32186_at	3.635	7.81	2165.5	450	3.088	8.178	2285.86	187.592	SLC7A5	NM_003486	Q01650	Hs.184601	solute carrier family 7 (cationic amino acid transporter, y+ system), member 5
33219_at	4.32	8.144	667	573	4.099	8.179	1638.24	838.762	VDU1	NM_015017		Hs.173694	pVHL-interacting deubiquitinating enzyme 1
32711_g_at	4.114	8.138	689	181	2.355	8.18	1332.32	36.874	KCNAB1	NM_003471	Q14722	Hs.172471	potassium voltage-gated channel, shaker-related subfamily, beta member 1
32969_r_at	3.759	7.147	1096	492	4.046	8.184	13.257	2.443	VGF	NM_003378	O15240	Hs.171014	VGF nerve growth factor inducible precursor
38472_at	4.486	8.622	1288	739	4.253	8.186	1252.73	669.435	KIAA0143		Q14156	Hs.84087	KIAA0143 protein
40747_at	4.094	6.92	205	205	4.519	8.187	16.71	13.681	AKAP6	NM_004274	Q13023	Hs.89666	A kinase (PRKA) anchor protein 6
35469_at	4.132	7.005	180	103.5	2.676	8.188	149.906	5.267	HTR2A	NM_000621	P28223	Hs.298623	5-hydroxytryptamine (serotonin) receptor 2A
33916_at	4.448	8.412	1631.5	1091.5	4.201	8.19	4038.26	1697.12	NISCH	NM_007184		Hs.26285	nischarin
40984_at	4.486	8.182	328	243.5	4.311	8.19	51.899	16.881	76P	NM_014444	Q9UGJ1	Hs.20621	gamma tubulin ring complex protein (76p gene)
37731_at	4.293	8.207	907.5	741	4.219	8.191	5082.12	3210.93	EPS15	NM_001981	P42566	Hs.79095	epidermal growth factor receptor pathway substrate 15
40539_at	4.47	9.208	1241.5	335	4.543	8.192	92.395	72.988	MYO9B	NM_004145		Hs.159629	myosin IXB
405_at	3.944	8.684	365.5	46	4.54	8.196	14.783	12.04	RXRA	NM_002957	P19793	Hs.20084	retinoid X receptor, alpha
34264_at	4.528	8.701	1135.5	627	4.118	8.198	1539.73	382.458	NESCA	NM_014328		Hs.226499	nesca protein
35973_at	4.315	8.148	257.5	216.5	4.064	8.198	581.905	274.819	HYPH			Hs.4014	Huntingtin interacting protein H
35145_at	4.46	8.337	411.6	396	4.334	8.2	571.49	431.733				Hs.375205	Homo sapiens, clone IMAGE:4589300, mRNA, partial cds
37867_at	3.014	6.733	1509.67	286	1.419	8.201	1834.11	21.949	MOG	NM_002433	Q16653	Hs.141308	myelin oligodendrocyte glycoprotein
41136_s_at	4.348	8.325	3859	1916	4.104	8.202	7549.36	2504.28	APP	NM_000484	P05067	Hs.177486	amyloid beta (A4) precursor protein (protease nexin-II, Alzheimer disease)
160_at	4.392	8.143	381.333	326	4.268	8.204	302.129	149.125	STAM	NM_003473		Hs.153487	signal transducing adaptor molecule 1
36201_at	4.338	8.394	2927.33	1201	4.152	8.204	5147.74	1575.24	GLO1	NM_006708	Q04760	Hs.75207	glyoxalase I
37293_at	4.299	8.134	494.5	396.5	4.254	8.208	241.855	128.784	KIAA0097	NM_014756	Q14008	Hs.76989	KIAA0097 gene product
41127_at	4.523	8.149	408.5	408.5	4.585	8.208	56.105	56.105	SLC1A4	NM_003038	P43007	Hs.323878	solute carrier family 1 (glutamate/neutral amino acid transporter), member 4
312_s_at	4.341	8.209	582.333	322	4.209	8.21	236.74	88.641
38852_at	3.347	6.534	628	243.5	4.552	8.211	28.248	24.865	CENTG1	NM_014770	Q99490	Hs.348260	centaurin, gamma 1
36581_at	4.463	8.355	934	725.5	4.186	8.213	1295.68	732.344	GARS	NM_002047	P41250	Hs.293885	glycyl-tRNA synthetase
36926_at	4.246	8.144	540	349.5	3.92	8.213	842.359	302.792	MAPK6	NM_002748	Q16659	Hs.271980	mitogen-activated protein kinase 6
36620_at	4.483	8.565	3946.5	2786.5	4.388	8.214	12961.8	11010.5	SOD1	NM_000454	P00441	Hs.75428	superoxide dismutase 1, soluble (amyotrophic lateral sclerosis 1 (adult))
1712_s_at	4.474	8.009	93.5	93	4.455	8.215	68.692	32.39	MAP2K4	NM_003010	P45985	Hs.75217	mitogen-activated protein kinase kinase 4
32854_at	4.473	8.377	410	350	3.919	8.215	670.31	216.173	FBXW1B	NM_012300	Q9UKB1	Hs.21229	F-box and WD-40 domain protein 1B isoform C
2092_s_at	3.446	7.807	4252	1132	2.995	8.216	11989.3	1248.09	SPP1	NM_000582	P10451	Hs.313	secreted phosphoprotein 1 (osteopontin, bone sialoprotein I, early T-lymphocyte activation 1)
33880_at	4.295	8.03	343	212	4.014	8.217	263.992	92.948	FACL3	NM_004457	O95573	Hs.268012	long-chain fatty-acid-Coenzyme A ligase 3
37750_at	4.376	7.708	213.5	198	4.278	8.217	91.782	33.443	UBE2V2	NM_003350		Hs.79300	ubiquitin-conjugating enzyme E2 variant 2
39930_at	4.193	8.203	840	268	3.536	8.218	1063.27	135.368	EPHB6	NM_004445	O15197	Hs.3796	ephrin receptor EphB6 precursor
37615_at	4.453	8.509	808	557	4.044	8.22	342.994	134.848	GRB10	NM_005311	Q13322	Hs.81875	growth factor receptor-bound protein 10
34338_at	4.432	8.481	3081.33	2034.5	4.242	8.225	8092.59	4480.97	CKAP1	NM_001281	Q99426	Hs.31053	cytoskeleton-associated protein 1
33820_g_at	4.585	8.889	4980	4159.5	4.46	8.228	38264.8	36986.3	LDHB	NM_002300	P07195	Hs.234489	lactate dehydrogenase B
1614_s_at	3.917	8.107	548.5	96	2.737	8.229	683.628	24.865	USP6	NM_004505	P35125	Hs.111065	ubiquitin specific protease 6
41052_s_at	2.556	7.402	1196.5	71	1.349	8.229	561.229	5.922	CACNA1A	NM_000068	O00555	Hs.96253	calcium channel, alpha 1A subunit isoform 1
1418_at	4.644	9.288	20	20	4.583	8.23	7.924	7.767
32223_at	4.359	8.591	2549.5	1210	3.717	8.233	1664.87	362.583	KIAA0365			Hs.190452	KIAA0365 gene product
37851_at	4.263	9.329	160.333	20	3.451	8.233	233.961	23.242				Hs.355279	EST
36704_at	4.35	7.93	116.5	73	4.215	8.235	82.19	27.55	AP4S1	NM_007077	Q9Y587	Hs.50628	adaptor-related protein complex 4, sigma 1 subunit
34808_at	4.392	8.547	964.5	524.5	3.86	8.236	2606.84	728.258	KIAA0999	NM_025164		Hs.343557	hypothetical protein FLJ12240
35317_at	4.333	8.233	764.5	481.5	4.272	8.239	1175.94	618.06	MGEA5	NM_012215		Hs.5734	meningioma expressed antigen 5 (hyaluronidase)
1101_at	4.238	8.204	1343	625.5	3.641	8.24	1676.66	208.228	APBB1	NM_001164	O00213	Hs.3763	amyloid beta A4 precursor protein-binding, family B, member 1 isoform E9
39582_at	4.171	7.984	470	284	3.884	8.242	339.719	95.176				Hs.26295	EST
39974_at	3.812	7.99	708	165.5	3.82	8.242	225.402	35.847	ENTPD3	NM_001248	O75355	Hs.47042	ectonucleoside triphosphate diphosphohydrolase 3
227_g_at	4.468	8.493	2865	2514	4.377	8.243	6731.3	5864.28	PRKAR1A	NM_002734	P10644	Hs.183037	protein kinase, cAMP-dependent, regulatory, type I, alpha
37228_at	4.261	8.047	608.5	292	4.427	8.243	30.699	14.178	PLK	NM_005030	P53350	Hs.77597	polo-like kinase
35361_at	4.408	8.37	1429	1166.5	4.368	8.244	2215.24	1773.48	PINK1	NM_032409		Hs.6163	PTEN induced putative kinase 1
36681_at	3.934	8.396	9023.5	2233	3.596	8.244	39142.1	5630.98	APOD	NM_001647	P05090	Hs.75736	apolipoprotein D precursor
262_at	3.953	8.12	1370.67	272.5	3.002	8.245	3189.29	171.499	AMD1	NM_001634	P17707	Hs.262476	S-adenosylmethionine decarboxylase 1 precursor
35880_at	4.356	7.301	382.5	382.5	4.473	8.245	30.666	15.621	KIF5A	NM_004984	Q12840	Hs.192760	kinesin family member 5A
870_f_at	4.246	8.42	15246	6573	3.903	8.245	12796.4	2529.17	MT3	NM_005954	P25713	Hs.73133	metallothionein 3 (growth inhibitory factor (neurotrophic))
1420_s_at	4.519	8.678	5968	4430.5	4.379	8.246	13423.1	9135.8	EIF4A2	NM_001967	Q14240	Hs.173912	eukaryotic translation initiation factor 4A, isoform 2
1590_s_at	4.31	8.372	654	315	3.815	8.246	811.113	167.388	HRAS	NM_005343	P01112	Hs.37003	v-Ha-ras Harvey rat sarcoma viral oncogene homolog
36721_s_at	4.35	9.547	112.333	20	4.524	8.246	39.646	30.943	HNF4A	NM_000457	P41235	Hs.54424	hepatocyte nuclear factor 4, alpha
32709_at	3.515	7.024	1687	430	1.752	8.247	4451.91	67.05	KCNAB1	NM_003471	Q14722	Hs.172471	potassium voltage-gated channel, shaker-related subfamily, beta member 1
37450_r_at	4.442	8.784	13782	6574	4.309	8.248	21271.5	8925.97	GNAS	NM_000516	P04895	Hs.273385	guanine nucleotide binding protein (G protein), alpha stimulating activity polypeptide 1 isoform alpha-s-2
35155_at	4.083	8	530	207	4.321	8.249	22.133	8.638	BTBD2	NM_017797	Q9BX70	Hs.25817	BTB (POZ) domain containing 2
34417_at	4.204	7.842	310	182.5	3.613	8.25	175.704	27.669				Hs.351178	EST, Weakly similar to S44629 F22B7.10 protein - Caenorhabditis elegans [C.elegans]
36132_at	4.235	8.555	1190	450	4.291	8.25	600.331	243.19	ALDH7A1	NM_001182	P49419	Hs.74294	antiquitin
108_g_at	3.637	7.072	420.5	133.5	4.139	8.251	18.29	4.808	RAB40A	NM_080879		Hs.27453	RAB40A, member RAS oncogene family
41623_s_at	4.047	7.555	238	74.5	4.451	8.251	207.876	126.392	FZR1	NM_016263		Hs.268384	Fzr1 protein
34340_at	4.102	8.209	1730	406	3.492	8.254	574.623	47.401	CYB5-M	NM_030579	O43169	Hs.381218	cytochrome b5 outer mitochondrial membrane precursor
32193_at	4.474	8.291	367.5	315	4.057	8.255	1143.68	409.938				Hs.184697	EST
34169_s_at	4.318	8.313	523	289.5	3.976	8.257	957.099	302.634	OCRL	NM_000276	Q01968	Hs.181060	phosphatidylinositol polyphosphate 5-phosphatase isoform a
38163_at	3.586	7.493	752.5	186.5	1.994	8.259	1529.37	36.721	RIMS2	NM_014677		Hs.153610	regulating synaptic membrane exocytosis 2
41206_r_at	4.541	8.877	12347	7613	4.498	8.259	31094.5	30007.8				Hs.380937	ESTs, Highly similar to COXE_HUMAN Cytochrome c oxidase polypeptide VIa-liver, mitochondrial precursor [H.sapiens]
35711_at	3.164	7.351	1386.5	193	3.136	8.26	945.936	62.182	GA	NM_013267	Q9UI32	Hs.325443	glutaminase GA isoform a
35986_at	4.453	8.367	683	351.5	4.545	8.26	66.932	53.274	MYST1	NM_032188		Hs.42343	MYST histone acetyltransferase 1
41766_at	4.157	8.291	960.667	374.5	3.802	8.26	320.276	48.811
612_s_at	3.937	8.262	1526	355.5	2.495	8.26	1071.7	42.6	CNP	NM_033133	P09543	Hs.179600	2',3'-cyclic nucleotide 3' phosphodiesterase
1338_s_at	1.997	7.559	4479.5	129	0.696	8.261	4074.15	23.187	CYP2A6	NM_000762	P11509	Hs.334345	cytochrome P450, subfamily IIA (phenobarbital-inducible), polypeptide 6
37300_at	4.438	8.369	1978	1470.5	4.226	8.264	4041.71	1741.45	DNCH1			Hs.7720	dynein, cytoplasmic, heavy polypeptide 1
837_s_at	4.185	8.319	1953.5	547	3.815	8.265	2019.76	341.023	ME1	NM_002395	P48163	Hs.14732	cytosolic malic enzyme 1
719_g_at	4.195	8.558	6661	2081.5	3.974	8.266	19603.6	5378.48	PRSS11	NM_002775	Q92743	Hs.75111	protease, serine, 11
948_s_at	4.468	8.368	363.5	317.5	4.35	8.266	209.651	165.427	PPID	NM_005038	Q08752	Hs.143482	peptidylprolyl isomerase D (cyclophilin D)
38877_s_at	4.331	8.481	164.333	83	4.578	8.268	16.15	15.089	SMAP1	NM_021940		Hs.373517	stromal membrane-associated protein
40892_s_at	4.068	7.551	247	84.5	4.413	8.268	112.845	50.224	DXS9879E	NM_006014	Q14657	Hs.18212	ESO3 protein
40919_at	4.148	8.339	937.5	255.5	4.444	8.269	33.913	14.276	SSTR2	NM_001050	P30874	Hs.184841	somatostatin receptor 2
41549_s_at	4.237	8.104	521.5	333.5	3.865	8.27	312.967	80.622	AP1S2	NM_003916	P56377	Hs.40368	adaptor-related protein complex 1 sigma 2 subunit
39876_at	4.524	8.504	1303	1000.5	4.312	8.272	1927.6	974.242	ENTPD6	NM_001247	O75354	Hs.12330	ectonucleoside triphosphate diphosphohydrolase 6 (putative function)
620_at	2.736	7.57	1141.5	74	4.532	8.272	6.787	5.049	RAB3A	NM_002866	P20336	Hs.27744	RAB3A, member RAS oncogene family
33929_at	4.501	8.947	2342.5	913	3.978	8.274	786.313	186.101	GPC1	NM_002081	P35052	Hs.2699	glypican 1 precursor
34529_at	4.567	8.667	143.5	143.5	4.606	8.275	11.894	11.894				Hs.377356	ESTs, Weakly similar to T02345 hypothetical protein KIAA0324 - human (fragment) [H.sapiens]
33924_at	4.143	8.297	1302.67	510.5	4.005	8.276	2628.83	877.621				Hs.376701
34411_at	4.384	8.439	1593.67	983.5	4.161	8.278	2847.39	1092.76	PAPSS1	NM_005443	O43252	Hs.3833	3'-phosphoadenosine 5'-phosphosulfate synthase 1
41296_s_at	4.474	8.272	144	128	4.582	8.278	48.016	48.016	STARD7	NM_020151		Hs.283722	START domain containing 7
32146_s_at	4.284	8.003	334	245.5	4.249	8.279	315.699	118.568	ADD1	NM_001119	P35611	Hs.183706	adducin 1 (alpha) isoform a
34354_at	4.333	8.435	690.667	325.5	4.35	8.281	626.733	296.053	FGFR2	NM_000141	P21802	Hs.278581	fibroblast growth factor receptor 2 isoform 1 precursor
37242_at	4.375	8.263	1175	896.5	4.275	8.284	2954.42	1691.74	MGC5149			Hs.284741	hypothetical protein MGC5149
39953_i_at	4.525	8.728	394.5	288	4.593	8.288	331.213	331.213
39122_at	4.417	8.678	5448	2415	4.298	8.29	4665.61	2266.32	GPI	NM_000175	P06744	Hs.279789	glucose phosphate isomerase
32243_g_at	3.766	8.456	21583.5	3197.5	3.641	8.291	57917.5	11491.6	CRYAB	NM_001885	O43416	Hs.1940	crystallin, alpha B
40478_at	4.357	8.298	777.5	487	4.26	8.291	2193.86	1036.05	DJ971N18.2	NM_021156		Hs.169358	hypothetical protein DJ971N18.2
718_at	4.159	8.444	6151.5	1924.5	3.925	8.291	13918.5	3619.79	PRSS11	NM_002775	Q92743	Hs.75111	protease, serine, 11
35603_at	4.332	7.622	133.5	133.5	4.511	8.292	44.495	39.934	EDG2	NM_001401	Q92633	Hs.75794	lysophosphatidic acid receptor EDG2
36149_at	3.925	8.316	1426.8	515	3.707	8.296	5719.37	1347.8	DPYSL3	NM_001387	Q14195	Hs.74566	dihydropyrimidinase-like 3
37429_g_at	3.908	8.708	3147.5	418.5	0.952	8.297	718.336	4.941	KIAA0976	NM_014917		Hs.111224	netrin G1f
40423_at	4.295	8.233	945.5	519	3.953	8.297	1704.87	394.169	KIAA0903	NM_015252		Hs.16218	KIAA0903 protein
880_at	4.522	8.597	2561	1980	4.405	8.297	3310.78	1955.82	FKBP1A	NM_000801	P20071	Hs.380080	FK506-binding protein 1A
35787_at	4.389	8.455	4671.33	2396.5	4.135	8.298	9809.97	3258.77				Hs.355812	ESTs, Highly similar to DYI2_HUMAN Dynein intermediate chain 2, cytosolic (DH IC-2) (Cytoplasmic dynein intermediate chain 2) [H.sapiens]
36948_at	4.387	8.253	1502	1186	4.321	8.298	3498.36	1932.89	CRI1	NM_014335		Hs.75847	CREBBP/EP300 inhibitory protein 1
1985_s_at	4.52	8.422	1045.5	945.5	4.479	8.299	1455.19	1210.13	NME1	NM_000269	P15531	Hs.118638	non-metastatic cells 1 protein
35310_at	3.723	7.546	1368.67	450	3.402	8.3	1071.53	110.159				Hs.57079	ESTs
1970_s_at	4.025	8.438	1331	334	3.806	8.301	1622.43	274.113	FGFR2	NM_000141	P21802	Hs.278581	fibroblast growth factor receptor 2 isoform 1 precursor
2010_at	4.499	8.488	1474	1354	4.435	8.301	8717.25	5963.57	SKP1A	NM_006930	P34991	Hs.227950	S-phase kinase-associated protein 1A (p19A)
36653_g_at	4.419	8.244	664.5	514.5	4.394	8.301	874.155	500.975	UROS	NM_000375	P10746	Hs.75593	uroporphyrinogen III synthase
34413_at	4.47	9.063	292.5	143	4.285	8.302	172.148	95.994	NUDEL	NM_030808		Hs.3850	LIS1-interacting protein NUDEL; endooligopeptidase A
35705_at	4.186	8.07	471	266.5	3.714	8.303	375.379	71.404	NR1D2	NM_005126	Q14995	Hs.37288	nuclear receptor subfamily 1, group D, member 2
36981_at	4.419	8.427	1568	1387.5	4.319	8.303	7044.57	5032.31	SRP9	NM_003133	P49458	Hs.75975	signal recognition particle 9kDa
39795_at	4.569	8.796	4831.5	3441.5	4.416	8.304	5430.84	3318.56	AP2M1	NM_004068	P20172	Hs.152936	adaptor-related protein complex 2, mu 1 subunit
34792_at	4.349	8.517	3587	1719.5	4.021	8.305	9135.08	2422.75	AHCYL1	NM_006621	O43865	Hs.4113	S-adenosylhomocysteine hydrolase-like 1
40977_f_at	4.217	8.434	149	42	2.382	8.306	660.856	27.6	RS1A_HUMAN		P39027	Hs.356189
35252_at	4.331	8.16	523	320	4.307	8.309	595.964	241.283	KIAA0528			Hs.30656	KIAA0528 gene product
40354_at	3.962	7.943	357.5	88	2.424	8.309	839.678	22.087	APG-1	NM_014278	O95757	Hs.71992	heat shock protein (hsp110 family)
31394_at	1.547	8.826	2520	20	3.016	8.312	893.844	41.547	SERPINI2	NM_006217	O75830	Hs.158308	protease inhibitor 14
37676_at	4.147	8.325	1815.67	608.5	3.807	8.313	3304.13	621.018	PDE8A		O60658	Hs.78746	phosphodiesterase 8A
38251_at	4.008	8.184	1558.5	401.5	3.776	8.313	3993.17	578.627	MLC1SA	NM_002475	P14649	Hs.90318	myosin alkali light chain 1 slow a
38630_at	4.342	7.688	175.8	143.5	4.16	8.313	247.796	65.03				Hs.101282	EST
39301_at	4.012	8.239	1187.67	336	2.561	8.316	1888.19	66.526	CAPN3	NM_000070	P20807	Hs.40300	calpain 3, (p94)
745_at	3.91	7.479	386.5	180	4.175	8.317	165.123	55.063	TCEA2	NM_003195		Hs.80598	transcription elongation factor A (SII), 2
39647_s_at	4.308	7.733	176	139.5	4.073	8.32	158.678	31.247	CACNB2	NM_000724		Hs.30941	calcium channel, voltage-dependent, beta 2 subunit
37373_at	4.426	8.122	1125	975	4.343	8.322	2020.69	1244.47	UGP2	NM_006759	Q16851	Hs.77837	UDP-glucose pyrophosphorylase 2
40287_s_at	4.415	9.647	130.5	22	4.606	8.322	37.309	37.309				Hs.375654	EST
1180_g_at	4.582	8.84	5081.5	4378.5	4.492	8.324	21607	19103.5
37672_at	4.498	8.377	667	650.5	4.3	8.324	635.606	415.82	USP7	NM_003470	Q93009	Hs.78683	ubiquitin specific protease 7 (herpes virus-associated)
37960_at	4.205	8.372	177	74	4.342	8.324	588.726	346.588	CHST2	NM_004267		Hs.8786	carbohydrate (N-acetylglucosamine-6-O) sulfotransferase 2
355_s_at	4.282	7.605	675	608.5	4.342	8.327	172.678	92.48	FKBP1B	NM_004116	Q16645	Hs.77643	FK506-binding protein 1B isoform a
38937_at	3.501	6.189	495	337.5	4.224	8.328	86.784	23.515	AP3B2	NM_004644	Q13367	Hs.21022	adaptor-related protein complex 3, beta 2 subunit
32242_at	3.474	8.311	18477	1988.5	3.412	8.329	50778.7	6890.13	CRYAB	NM_001885	O43416	Hs.1940	crystallin, alpha B
35750_at	4.432	8.471	406	385.5	4.396	8.329	460.832	413.311	HT010	NM_018471		Hs.6375	uncharacterized hypothalamus protein HT010
33421_s_at	4.112	8.049	1121	498.5	4.024	8.33	463.719	125.975	SC5DL	NM_006918	O75845	Hs.288031	sterol-C5-desaturase (ERG3 delta-5-desaturase homolog, fungal)-like
35668_at	3.546	8.806	1541.5	133.5	2.781	8.33	3492.09	154.868	RAMP1	NM_005855	O60894	Hs.32989	receptor (calcitonin) activity modifying protein 1 precursor
32645_at	4.549	8.33	54.5	49.5	4.535	8.332	30.425	24.432	PDE4DIP	NM_014644		Hs.265848	phosphodiesterase 4D interacting protein (myomegalin)
39709_at	4.181	8.467	13155	3691	4.142	8.333	11764.2	4281.15				Hs.378087
39818_at	4.527	9.469	71	20	4.439	8.335	31.397	15.485	RCL	NM_006443		Hs.109752	putative c-Myc-responsive
40965_at	4.292	7.99	164	104	4.597	8.338	20.587	20.587	CLCN4	NM_001830	P51793	Hs.199250	chloride channel 4
34813_at	4.301	7.858	292.333	279.5	4.196	8.339	352.375	183.277				Hs.362973	EST
970_r_at	4.359	8.731	16074	5502	4.482	8.341	11285.9	8052.53
41043_at	4.394	8.546	479.5	265.5	4.538	8.342	121.292	101.474	SOX15	NM_006942	O60248	Hs.95582	SRY (sex determining region Y)-box 15
35400_at	4.235	6.489	172	172	4.42	8.343	33.839	17.026				Hs.129997	ESTs
1679_at	4.446	7.503	77.5	77.5	4.532	8.344	41.555	32.293	PMS2L6			Hs.180121
33247_at	4.311	8.168	441.5	292	4.313	8.345	1411.95	856.999	POH1	NM_005805		Hs.178761	26S proteasome-associated pad1 homolog
34831_at	4.156	7.347	251	196	4.434	8.347	37.546	20.611	KIAA0763	NM_014869		Hs.4764	KIAA0763 gene product
35734_at	4.363	8.327	668.5	405.5	4.302	8.348	1711.17	838.87	ACTR2	NM_005722	O15142	Hs.42915	actin-related protein 2
40389_at	2.295	9.493	4719	48	1.63	8.348	1564.66	18.661	SLC38A3	NM_006841		Hs.76460	transporter protein; system N1 Na+ and H+-coupled glutamine tran
34588_i_at	4.551	9.31	509	217	4.591	8.349	19.629	19.629	AMELX	NM_001142	Q99217	Hs.46329	amelogenin (X chromosome, amelogenesis imperfecta 1)
33675_at	4.478	8.335	93	72	4.609	8.35	18.607	18.607	POU3F1	NM_002699	Q03052	Hs.1837	POU domain, class 3, transcription factor 1
352_at	4.327	8.102	369	212	4.424	8.351	33.324	12.975	PITPN	NM_006224	Q00169	Hs.79709	phosphotidylinositol transfer protein
35373_at	4.426	8.298	383	260	3.861	8.352	136.594	21.443	PIK3R1		P27986	Hs.6241	EST, Highly similar to Phosphatidylinositol 3-Kinase (E.C.2.7.1.137) (Pi3k) (Sh3 Domain) (Nmr, Minimized Average Structure) [H.sapiens]
38738_at	4.598	8.788	1956	1658.5	4.445	8.352	1410.9	1169.77	SMT3H1	NM_006936	P55854	Hs.85119	SMT3 suppressor of mif two 3 homolog 1
35648_at	4.375	8.375	951	684	4.308	8.353	491.354	274.502	KIAA0442	NM_015570	Q8WXX7	Hs.32168	autism-related protein 1
35342_at	4.274	8.499	923	460	4.168	8.355	1363.47	523.862				Hs.5957	EST
34674_at	3.062	7.85	4438	381	2.982	8.356	7596.21	436.295	S100A1	NM_006271	P23297	Hs.292707	S100 calcium binding protein A1
36975_at	4.461	8.468	1716	1530.5	4.35	8.356	6653.78	4412.05	MGC8721	NM_016127		Hs.279921	hypothetical protein MGC8721
32695_at	3.958	8.415	2879	467.5	3.157	8.358	9151.33	530.315	HTATSF1	NM_014500		Hs.171595	HIV TAT specific factor 1
38956_at	4.072	7.665	233	103	3.984	8.36	152.339	28.043	APAA	NM_016256		Hs.21334	N-acetylglucosamine-1-phosphodiester alpha-N-acetylglucosaminida
39215_at	3.299	9.198	579	20	2.736	8.361	203.494	6.73	NPPB	NM_002521	P16860	Hs.219140	natriuretic peptide precursor B
36164_at	4.461	8.271	781.5	728.5	4.262	8.364	204.121	74.705	PDX1	NM_003477	O00330	Hs.351622	Pyruvate dehydrogenase complex, lipoyl-containing component X; E
37962_r_at	4.323	8.404	712.667	345.5	4.056	8.364	1668.39	440.564	STXBP3	NM_007269	O00186	Hs.8813	syntaxin binding protein 3
38837_at	4.324	8.745	552	194	3.762	8.364	1207.14	222.985	DJ971N18.2	NM_021156		Hs.169358	hypothetical protein DJ971N18.2
36636_at	4.36	8.592	2021	1032	4.262	8.365	5950.73	3806.98	OAT	NM_000274	P04181	Hs.75485	ornithine aminotransferase precursor
37321_at	4.565	8.713	1169.5	901	4.453	8.365	1008.98	795.398	TTC1	NM_003314	Q99614	Hs.7733	tetratricopeptide repeat domain 1
41800_s_at	4.465	8.268	698.5	622.5	4.39	8.366	237.76	139.581	DNAJC7	NM_003315	Q99615	Hs.5542	DnaJ (Hsp40) homolog, subfamily C, member 7
36110_at	4.441	8.512	967.5	786.5	4.326	8.368	2195.14	1593.63	RAB5A	NM_004162	P20339	Hs.73957	RAB5A, member RAS oncogene family
40508_at	4.014	8.442	4179	691	3.459	8.368	14621.9	1177.9	GSTA4	NM_001512	O15217	Hs.169907	glutathione S-transferase A4
34800_at	4.323	8.37	920	596	4.245	8.369	2110.45	1314.14	LRIG1	NM_015541		Hs.4193	leucine-rich repeats and immunoglobulin-like domains 1
37929_at	4.324	8.418	911	505.5	4.383	8.369	4862.26	2650.91	IGSF4	NM_014333		Hs.70337	immunoglobulin superfamily, member 4
37007_at	4.514	8.448	443.5	443.5	4.432	8.37	975.982	799.67	TDE1	NM_006811		Hs.272168	tumor differentially expressed 1
37576_at	3.041	7.968	6054.5	707	2.157	8.37	54029.7	1798.75	PCP4	NM_006198	P48539	Hs.80296	Purkinje cell protein 4
922_at	4.46	8.713	5840.5	2751.5	4.394	8.371	5031.5	3390.39	PPP2R1A	NM_014225	P30153	Hs.173902	protein phosphatase 2 (formerly 2A), regulatory subunit A (PR 65), alpha isoform
38443_at	4.316	8.286	856	605	4.183	8.373	3415.65	1547.28	MGC14433	NM_032904		Hs.83572	hypothetical protein MGC14433
34367_at	4.423	8.969	3036.5	1110.5	4.103	8.375	1186.91	433.132	PHGDH	NM_006623	O43175	Hs.3343	phosphoglycerate dehydrogenase
38398_at	4.461	8.518	994	529.5	3.306	8.375	116.749	8.63	MADD	NM_003682		Hs.376459	MAP-kinase activating death domain-containing protein, isoform d
36935_at	4.28	8.439	1396	431.5	3.9	8.376	2493.81	427.886	RASA1	NM_002890	P20936	Hs.758	RAS p21 protein activator 1 isoform 1
41768_at	4.522	8.594	3511	3322.5	4.421	8.379	8105.41	6931.93				Hs.355779	EST
AFFX-CreX-5_at	4.54	8.833	7894.5	6152.5	4.497	8.379	34462.4	24977.4
40966_at	4.197	8.354	796	443.5	3.899	8.381	1785.24	575.688	STK39	NM_013233	Q9UEW8	Hs.199263	serine threonine kinase 39 (STE20/SPS1 homolog, yeast)
32206_at	4.44	8.589	534.333	421	4.232	8.382	763.556	432.919	KIAA0451	NM_014826		Hs.18586	KIAA0451 gene product
31393_r_at	4.643	9.296	23.2	20	4.623	8.385	1.984	1.984	UTF1	NM_003577		Hs.158307	undifferentiated embryonic cell transcription factor 1
37346_at	4.53	8.762	2218	1104	4.439	8.385	1172.33	526.725	ARF5	NM_001662	P26437	Hs.77541	ADP-ribosylation factor 5
38402_at	4.176	8.383	1172	344	3.649	8.385	1574.26	176.818	LAMP2	NM_002294		Hs.8262	lysosomal-associated membrane protein 2 precursor
41559_at	3.568	7.84	1298	277	2.44	8.385	2379.4	94.017				Hs.347534	EST
36165_at	4.543	8.701	1623	1444	4.48	8.388	1770.79	1594.53	COX6C	NM_004374	P09669	Hs.351875	cytochrome c oxidase subunit VIc proprotein
537_f_at	3.636	7.13	557.5	174	2.977	8.39	134.918	5.72	BCR	NM_004327	P11274	Hs.234799	breakpoint cluster region isoform 1
1202_g_at	3.828	7.49	631.333	206.5	2.997	8.395	214.341	14.317	RAB33A	NM_004794	Q14088	Hs.56294	RAB33A, member RAS oncogene family
40095_at	3.793	7.74	833	252.5	2.968	8.395	1517.23	80.643	CA2	NM_000067	P00918	Hs.155097	carbonic anhydrase II
2043_s_at	4.33	7.512	121	121	4.418	8.396	33.733	12.008	BCR	NM_004327	P11274	Hs.234799	breakpoint cluster region isoform 1
32091_at	4.472	8.408	960.5	561	4.544	8.396	460.948	419.355	KIAA0446			Hs.158286	KIAA0446 gene product
39899_at	4.305	7.916	379	300.5	4.581	8.396	15.044	12.383	TSLL2	NM_145296		Hs.164773	TSLC1-like 2
41139_at	4.505	8.783	2695	1520	4.404	8.398	8762.85	4424.1	MAGED1	NM_006986	Q9Y5V3	Hs.177556	melanoma antigen, family D, 1
36684_at	4.132	8.164	2170.33	664	3.607	8.401	3779.08	368.647	AMD1	NM_001634	P17707	Hs.262476	S-adenosylmethionine decarboxylase 1 precursor
39570_at	4.506	8.392	396	290	4.276	8.401	265.68	76.831	DKFZp434G2311			Hs.184793	DKFZP434F195 protein
41101_at	4.459	8.357	270	204.5	4.509	8.405	170.779	120.984	SAC3	NM_014845	Q92562	Hs.10037	Sac domain-containing inositol phosphatase 3
36841_at	4.328	8.713	593	175	4.414	8.406	64.95	26.085	PTE1	NM_005469	O14734	Hs.283476	peroxisomal acyl-CoA thioesterase
38073_at	4.339	8.363	269	168	4.124	8.406	285.066	99.837	RNMT	NM_003799		Hs.8086	RNA (guanine-7-) methyltransferase
32647_at	4.511	8.411	488.5	427	4.517	8.407	708.862	521.077	VTI2	NM_006370	Q9UEU0	Hs.169206	vesicle-associated soluble NSF attachment protein receptor (v-SN
33865_at	4.417	8.519	756.667	549.5	4.269	8.408	2955.28	1713.96	BS69	NM_006624	Q15326	Hs.301449	adenovirus 5 E1A binding protein
39032_at	4.471	8.648	1678.33	1228	4.362	8.408	7919.04	5266.77	TSC22	NM_006022	Q15714	Hs.114360	transforming growth factor beta-stimulated protein TSC-22
35450_s_at	4.426	8.394	2084	1679.5	4.334	8.41	4153.13	2857.9	GTF2I	NM_001518	P78347	Hs.278589	general transcription factor II, i isoform 4
957_at	4.431	8.374	497	281.5	4.201	8.41	360.229	93.041	JJAZ1	NM_015355		Hs.197803	joined to JAZF1
35446_at	4.307	7.494	155.5	155.5	4.608	8.411	31.324	31.324	SNXQ_HUMAN		O14559	Hs.21036	sorting nexin 26
1781_at	4.498	8.215	344.5	344.5	4.484	8.414	58.137	28.322	ELK1	NM_005229	P19419	Hs.181128	ELK1 protein
31864_at	4.504	8.632	241	204.5	4.592	8.415	550.605	550.605	MPHOSPH6	NM_005792	Q99547	Hs.152720	M-phase phosphoprotein 6
36489_at	4.464	8.285	736	636.5	4.507	8.416	563.538	491.368	PRPS1	NM_002764	P09329	Hs.56	phosphoribosyl pyrophosphate synthetase 1
117_at	4.304	9.416	639.5	96	2.294	8.417	667.567	14.389	HSPA6	NM_002155	P17066	Hs.3268	heat shock 70kDa protein 6 (HSP70B')
32255_i_at	4.336	8.229	236	218	4.105	8.417	178.727	83.867
37735_at	4.351	8.456	1906	916.5	4.203	8.418	7370.38	2586.32	GNG10	NM_004125	P50151	Hs.79126	guanine nucleotide binding protein 10
40042_r_at	4.227	8.637	2512.5	704.5	4.506	8.42	771.54	632.139	PRODH	NM_016335	O43272	Hs.343874	proline dehydrogenase (oxidase) 1
36894_at	4.481	8.768	2093.5	1058	4.234	8.422	3214.09	1261.78				Hs.356416	ESTs, Highly similar to potassium voltage-gated channel, Isk-related subfamily, gene 4; potassium voltage-gated channel-like protein, Isk-related subfamily [Homo sapiens] [H.sapiens]
35089_at	3.868	10.833	900.5	30	4.489	8.423	704.221	445.492
35154_at	4.562	9.16	1942	1107	4.405	8.424	634.398	354.805	BTBD2	NM_017797	Q9BX70	Hs.25817	BTB (POZ) domain containing 2
1019_g_at	4.469	8.049	374	374	4.25	8.428	28.492	6.615	WNT10B	NM_003394	O00744	Hs.91985	wingless-type MMTV integration site family, member 10B precursor
1121_g_at	3.725	7.863	992	172.5	3.064	8.428	2093.46	98.075	GSTM3	NM_000849	P21266	Hs.2006	glutathione S-transferase M3
35767_at	4.485	8.713	2960.5	2120.5	4.337	8.428	9706.98	6186.58	GABARAPL2	NM_007285	O08765	Hs.6518	GABA(A) receptor-associated protein-like 2
40522_at	4.384	8.462	3136	1947	4.276	8.428	8487.95	4634.48	GLUL	NM_002065	P15104	Hs.170171	glutamate-ammonia ligase (glutamine synthase)
41746_at	4.467	8.682	1020.5	500.5	4.145	8.43	1092.9	358.049	NHP2L1	NM_005008	P55769	Hs.182255	NHP2 non-histone chromosome protein 2-like 1
34554_at	4.627	9.322	38	20	4.591	8.432	99.095	99.095	GLRA2	NM_002063	P23416	Hs.2700	glycine receptor, alpha 2
[truncated: 11,441 more rows]

## Sheet: Caudate_nucleus
ProbeSetId	H_mas4	Q_mas4	MaxExp_mas4	TisExp_mas4	H_rma	Q_rma	MaxExp_rma	TisExp_rma	Gene	RefSeq	SwissProt	Unigene	Description
[truncated: 12,626 more rows]

[truncated: 22 more sheets: Cerebellum, Corpus_callosum, Cortex, Drg, Heart, Kidney, Liver, Lung, Ovary, Pancreas, Pituitary_gland, Placenta, Prostate, Salivary_gland, Spinal_cord, Spleen, Testis, Thalamus, Thymus, Thyroid …]
